# Supplementary material for: Hypoculoside, a sphingoid base-like compound from Acremonium disrupts the membrane integrity of yeast cells
Source: Sci Rep. 2019 Jan 24;9:710. doi: 10.1038/s41598-018-35979-z (PMC6345779; doi:10.1038/s41598-018-35979-z)
Supplement: Supplementary file 2 — Table S1 [file 41598_2018_35979_MOESM2_ESM.xlsx]

## Sheet: HOP_Hypoculoside
	genes	logFC	logCPM	LR	P-value	FDR
1219	SWC3	-1.51839	9.89811	100.004	1.52102e-23	5.63081e-20
3574	OST6	-2.94405	8.21767	93.1266	4.90529e-22	9.07969e-19
1922	SKN7	-2.43199	7.87934	73.3391	1.09185e-17	1.34734e-14
216	YAP1802	-3.64574	7.23581	65.2953	6.44739e-16	5.96706e-13
2729	MIG1	-2.73524	8.0118	62.0832	3.29247e-15	2.43774e-12
3057	KHA1	-2.56092	8.80413	56.0698	6.99433e-14	3.76405e-11
986	SNX3	-2.31079	7.85062	56.0355	7.11733e-14	3.76405e-11
1482	VPS30	-3.30895	7.13529	52.3866	4.55817e-13	2.10929e-10
1636	YGR242W	-3.05508	7.77463	49.8415	1.66683e-12	6.85623e-10
126	IPT1	-2.05082	8.26474	49.623	1.86314e-12	6.89735e-10
3559	HSE1	-1.31105	9.57927	49.348	2.1435e-12	7.01907e-10
2826	YIL170W	-1.34475	9.54637	49.231	2.27523e-12	7.01907e-10
2790	MNL2	-4.69333	5.96965	43.8351	3.57243e-11	9.81459e-09
548	PEP8	-3.8646	5.83138	43.7603	3.71162e-11	9.81459e-09
2369	UBP8	0.76535	10.4314	40.4036	2.06557e-10	5.09782e-08
3513	KTR4	-1.80837	8.28723	40.0425	2.48496e-10	5.48044e-08
480	SNA2	-0.800788	10.5252	40.0177	2.51668e-10	5.48044e-08
433	VPS38	-2.85337	7.16112	38.2586	6.19625e-10	1.27436e-07
2507	PTM1	-1.74005	8.31383	37.8113	7.79301e-10	1.51841e-07
640	RPL35B	-1.32966	9.03248	36.9248	1.22773e-09	2.27253e-07
2782	ABP1	-1.08984	10.2113	36.6919	1.38352e-09	2.43895e-07
40	PBP1	-2.0622	8.30882	34.6348	3.97735e-09	6.6928e-07
2877	RVS167	-2.89888	6.53563	31.5688	1.92499e-08	2.98841e-06
1117	DCR2	-1.61847	8.66367	31.5563	1.93738e-08	2.98841e-06
2661	SUR1	-1.94189	7.2743	31.4393	2.05772e-08	3.04313e-06
740	YAR043C	-0.925617	9.44846	31.3657	2.13726e-08	3.04313e-06
2766	MSN5	-1.99183	7.65162	31.1864	2.34398e-08	3.21386e-06
2410	SYC1	1.00845	8.60962	30.4928	3.35104e-08	4.43055e-06
2931	TDH1	-1.66373	8.06284	30.0627	4.18293e-08	5.31959e-06
2071	VPS35	-3.4655	6.17578	30.0043	4.31085e-08	5.31959e-06
2628	APS3	-2.53577	6.53699	28.857	7.79252e-08	9.30578e-06
2833	MAL33	-1.49213	8.12303	28.19	1.09972e-07	1.23662e-05
871	YDR445C	-0.972637	9.2905	28.1854	1.10233e-07	1.23662e-05
2701	VAM10	-1.78013	8.05203	27.9141	1.26825e-07	1.38091e-05
2402	SWH1	-1.40802	8.31508	26.9944	2.04044e-07	2.1582e-05
3473	RPS8A	-3.29409	6.02685	26.5396	2.58196e-07	2.65511e-05
2818	FUM1	1.36461	7.54112	25.8739	3.64469e-07	3.64666e-05
2775	PFD1	-6.93995	5.02164	24.6529	6.86407e-07	6.65839e-05
2534	ECM25	-0.469981	10.7007	24.6111	7.01451e-07	6.65839e-05
2555	GPA1	0.839288	9.76325	24.1192	9.05527e-07	8.38066e-05
2619	LSM1	-1.87004	7.43356	23.9049	1.01215e-06	9.139e-05
1861	VPS8	-5.24235	5.40469	23.7736	1.08357e-06	9.55086e-05
2832	MCK1	-2.12444	7.50982	23.4986	1.25004e-06	0.000107569
651	CSE2	-2.43684	6.54704	23.4553	1.2785e-06	0.000107569
1260	ITR1	0.518016	10.8898	23.2795	1.40083e-06	0.000115242
310	SEC72	-1.71885	7.17823	23.1541	1.49526e-06	0.000120336
1388	ERD1	1.83348	6.64596	22.3274	2.299e-06	0.000181083
1102	MAK10	-0.981499	8.68766	22.0547	2.64986e-06	0.00020437
2908	VHR1	0.339875	11.693	21.3073	3.91229e-06	0.000295578
1299	MKC7	-1.35366	7.24967	21.2594	4.0113e-06	0.000296996
2542	PSY4	-3.06618	5.82527	20.5762	5.7305e-06	0.000415967
941	SAP155	-1.26539	7.58738	19.9466	7.96358e-06	0.000558545
3595	VPS27	-6.91141	4.52297	19.9387	7.99645e-06	0.000558545
1485	PAN2	-0.567417	10.2951	19.8266	8.47953e-06	0.000581319
370	RPL34A	1.27266	7.07736	19.5979	9.55738e-06	0.000643299
741	RPL34B	-1.69827	7.20601	19.2484	1.14769e-05	0.000758708
757	LDH1	1.08923	7.85204	18.9791	1.32157e-05	0.000858327
756	DCV1	0.766557	9.94932	18.9426	1.34712e-05	0.000859833
2384	CKB2	-2.70793	6.44633	18.1326	2.06043e-05	0.00129283
957	GEF1	-1.74682	7.51412	18.0491	2.15279e-05	0.00132267
1304	CTF18	1.02854	7.86272	18.0257	2.17944e-05	0.00132267
1794	ALD2	-1.01742	9.01544	17.8049	2.44748e-05	0.00146138
277	HSC82	-1.04056	8.61559	17.5927	2.73643e-05	0.00160798
353	ERG24	-2.62127	5.91316	17.4745	2.91193e-05	0.00166263
2539	VPS5	-1.92653	6.57917	17.4697	2.91925e-05	0.00166263
2116	FIS1	-0.778618	9.90953	17.2458	3.28431e-05	0.00179808
101	ARO3	-0.787326	9.26338	17.2441	3.28722e-05	0.00179808
2242	YNR068C	0.638555	9.49327	17.2351	3.3028e-05	0.00179808
307	TMA46	1.13214	7.45858	16.9879	3.76193e-05	0.00201836
12	PAN3	-1.64466	7.12157	16.8448	4.05649e-05	0.00211634
1172	YDL012C	-1.12514	8.29134	16.8437	4.05888e-05	0.00211634
3064	ERV41	-1.10712	7.98974	16.7889	4.17765e-05	0.00214801
2265	PDR5	-3.13844	5.58551	16.6892	4.40301e-05	0.00223139
1538	RRT12	-0.958227	8.70499	16.6498	4.49545e-05	0.00223139
2129	IZH1	-1.1445	7.7728	16.6392	4.52064e-05	0.00223139
1200	RIM13	-1.00723	8.08009	16.5858	4.64986e-05	0.00226497
290	LST7	-0.686849	9.08636	16.3911	5.15273e-05	0.00247733
256	PHO3	-1.22129	7.95078	16.366	5.2214e-05	0.00247816
2432	LEM3	-6.24574	3.95434	16.2139	5.65767e-05	0.00265123
2425	GAT3	-0.806213	8.5464	16.0391	6.20471e-05	0.00287123
159	IRE1	-1.24002	8.17647	15.9204	6.60636e-05	0.00301935
1197	TIF2	-0.431066	10.8943	15.8698	6.78516e-05	0.00306325
2823	YCR085W	-1.05638	8.36606	15.7753	7.13274e-05	0.00318137
487	LAS21	-6.21401	4.19181	15.7191	7.34768e-05	0.00323823
1959	BRO1	-6.73299	4.40265	15.6196	7.74473e-05	0.00335727
3487	MRP17	1.39154	6.06319	15.5922	7.85792e-05	0.00335727
1368	GYP1	-1.78607	7.2401	15.5845	7.88986e-05	0.00335727
1700	KIN2	-0.888156	9.19202	15.4744	8.36282e-05	0.00351808
1160	MRPL49	1.07797	8.16418	15.4081	8.66179e-05	0.00360292
3111	YPT7	-1.7315	7.01826	15.2604	9.36577e-05	0.00385245
3088	API2	-3.31549	5.76437	15.1515	9.92183e-05	0.00403633
2431	YDR290W	0.710239	9.33312	15.0472	0.000104855	0.00421929
2554	YDR444W	-1.06392	7.63731	14.8834	0.000114363	0.00455238
1	RTC1	-1.03807	8.33991	14.7742	0.000121184	0.0047726
1844	YAR044W	-1.60281	6.5887	14.4534	0.000143667	0.00559846
2005	ILM1	0.978324	7.65091	14.386	0.000148906	0.00574221
3395	OPI3	-1.24885	8.11771	14.3364	0.000152883	0.00583478
1963	VPS36	-6.05608	4.35172	14.2469	0.000160323	0.00605628
3573	ERF2	1.36049	6.29327	13.8876	0.000194075	0.00725724
3327	APL5	-1.77031	6.35796	13.7408	0.000209844	0.00775205
81	PRO2	-1.9846	6.33101	13.7261	0.000211496	0.00775205
1439	VPS71	-3.13336	5.50313	13.6665	0.000218314	0.00787398
1136	YLR232W	1.137	7.29825	13.66	0.000219076	0.00787398
1124	MEF1	1.08687	6.59221	13.5617	0.00023085	0.00821737
489	BGL2	-1.64353	6.22055	13.4329	0.000247246	0.0087172
3347	MSE1	0.713948	9.07607	13.3626	0.000256696	0.00896497
904	VPS20	-3.25789	4.80615	13.24	0.000274043	0.00948137
3580	CHZ1	-0.928082	8.0998	13.1925	0.000281065	0.00956855
2180	PDR17	-1.34904	7.63997	13.1881	0.000281732	0.00956855
3588	IMG1	1.08303	7.03499	13.1576	0.000286354	0.00963711
1217	YKL115C	1.28879	6.6964	13.0922	0.000296522	0.00988941
1763	THI73	0.755877	8.59585	13.0335	0.000305968	0.0101133
458	VMA16	1.208	6.1668	13.0084	0.000310093	0.010159
2919	PHM6	0.82782	8.34949	12.9627	0.000317757	0.0101827
1279	PTC1	-2.97001	5.10546	12.9608	0.000318089	0.0101827
3607	ERS1	0.749023	9.67823	12.9505	0.000319842	0.0101827
3612	MRX6	-1.46099	7.47458	12.9389	0.00032182	0.0101827
1875	NCS2	-2.3038	5.93468	12.887	0.000330875	0.0103805
2052	TRP3	0.48688	9.89531	12.8178	0.000343334	0.0106809
3447	GPT2	-1.28662	6.97747	12.7936	0.000347812	0.01073
495	RPS14B	-1.02306	7.53252	12.766	0.000352977	0.0107898
2985	YPR099C	0.812415	7.70279	12.7523	0.000355579	0.0107898
2024	YCR087C-A	-1.4027	7.33182	12.6949	0.000366653	0.0110354
2556	ADH2	-1.13798	7.25383	12.4678	0.000414037	0.012361
806	ERV46	-1.05602	7.91	12.2667	0.000461115	0.0136564
1053	RIM8	-1.32787	7.35138	12.1022	0.000503633	0.0147972
2526	DPH5	-1.59647	5.60461	11.9934	0.000533885	0.015523
3636	APE3	-0.74979	8.45759	11.973	0.000539756	0.015523
264	TIM18	-1.08771	7.91145	11.9691	0.000540914	0.015523
1523	YGR012W	-1.56097	6.99999	11.8749	0.000568969	0.0162025
718	TMA20	-1.31534	6.87771	11.8312	0.000582461	0.0164601
598	SPO14	-1.03098	7.20176	11.7884	0.000596024	0.0167158
1952	GOT1	0.646619	9.2776	11.7176	0.000619122	0.017233
3440	MEH1	-1.36619	6.92597	11.6621	0.000637846	0.0176217
1075	VPS51	0.610071	8.9262	11.6128	0.000654979	0.017961
1389	PTR2	-1.28555	6.91907	11.5782	0.000667305	0.0181644
633	MEU1	-0.806674	7.97464	11.3783	0.000743063	0.01982
883	ATG18	1.0875	7.19364	11.3782	0.000743099	0.01982
2346	GIT1	1.24268	5.75047	11.3755	0.000744185	0.01982
3412	YGL046W	-1.44771	7.05327	11.3504	0.00075431	0.0199461
1954	IOC2	-0.862136	8.70531	11.2891	0.000779642	0.0204698
2277	NUP188	-0.404782	10.069	11.2034	0.000816457	0.0211783
667	PIN4	-1.59547	6.44601	11.1998	0.000818072	0.0211783
650	SPT10	0.841596	7.9329	11.1627	0.000834593	0.0214448
753	TBS1	1.04274	6.76474	11.1508	0.000839952	0.0214448
2197	PAU2	0.555925	9.92373	11.1084	0.000859363	0.0217902
1779	TUF1	0.95887	7.77987	11.0632	0.000880572	0.0220671
1887	KKQ8	-1.14685	7.2429	11.0598	0.000882208	0.0220671
823	MNR2	-0.733929	8.45081	11.0188	0.000901946	0.0224094
1756	ARO2	-1.92641	5.46236	10.9759	0.000923034	0.0227805
1836	VPS25	-3.43545	4.76376	10.9365	0.000942859	0.0230089
1028	TGS1	0.995203	7.17798	10.9329	0.000944719	0.0230089
2638	FPS1	1.60837	5.88609	10.8954	0.000964041	0.023326
97	YKL202W	0.842533	7.92128	10.8782	0.00097303	0.0233832
1832	RPS10B	-1.94565	5.91597	10.8668	0.000979037	0.0233832
926	BIM1	0.655959	8.86861	10.7906	0.00102014	0.0242088
1065	BEM4	-2.2884	5.59832	10.7747	0.00102898	0.0242629
1193	YBR232C	-0.739345	8.99439	10.7208	0.00105937	0.0248215
2087	YBL012C	1.1845	6.07249	10.6443	0.00110412	0.0257074
253	RIM21	-0.981121	7.71934	10.506	0.00118991	0.0275314
3114	OPI9	-2.60866	4.71964	10.4842	0.00120399	0.0276843
1626	YPT35	-0.953657	7.7852	10.4145	0.00125033	0.0284979
2229	LAA1	-0.778285	8.26509	10.4079	0.00125477	0.0284979
1838	HOC1	-0.887161	8.26256	10.3838	0.00127128	0.0286969
2168	CMC1	1.2203	6.43517	10.3213	0.00131506	0.0293754
3122	CRC1	-0.970967	7.34304	10.3183	0.00131721	0.0293754
2303	VPS21	-2.09666	5.38325	10.272	0.00135062	0.0297732
1644	ALG5	-1.35689	7.84193	10.2631	0.00135718	0.0297732
960	YGL149W	0.948704	7.07702	10.2604	0.00135917	0.0297732
535	SWA2	1.04393	6.76262	9.97631	0.00158568	0.0345304
2213	RRT2	-1.41969	7.3224	9.96416	0.00159617	0.0345557
2328	HPR1	-2.34758	5.2731	9.90893	0.00164479	0.0354012
3614	THR1	0.554857	9.04667	9.8668	0.00168288	0.0359369
2667	SWR1	-2.67198	4.75538	9.86002	0.00168909	0.0359369
1206	YHR112C	0.919386	7.68575	9.8055	0.00173991	0.0368065
1313	GIP3	0.686146	8.24896	9.71328	0.00182941	0.03848
257	YLR391W	-1.31803	7.69666	9.69993	0.00184275	0.0385019
3552	YNR005C	-3.75029	3.89432	9.68379	0.00185901	0.0385019
3106	MSS1	0.797149	8.15342	9.68118	0.00186165	0.0385019
2986	MTC5	-0.727482	9.28954	9.66866	0.00187438	0.0385498
269	YPR114W	-1.2362	7.05643	9.6504	0.0018931	0.0387197
3079	PHO89	-0.772671	8.83882	9.63101	0.0019132	0.0389157
2151	VPS3	-5.92376	3.52518	9.59946	0.00194634	0.0390468
2192	JJJ3	-0.806489	8.45868	9.59579	0.00195024	0.0390468
990	VID24	-1.08571	7.39282	9.59481	0.00195129	0.0390468
2016	MEP2	-1.11584	7.21688	9.56308	0.0019853	0.0393949
1515	MRPL32	1.03038	6.28852	9.54908	0.00200049	0.0393949
2046	YBL071C	-1.53402	6.97515	9.54898	0.0020006	0.0393949
1513	YHR078W	0.83779	8.2539	9.5155	0.00203743	0.0399078
2596	HOG1	-0.805255	8.58855	9.49185	0.00206386	0.0401127
2148	HDA2	-1.12035	7.55315	9.48679	0.00206956	0.0401127
79	PMT1	0.955417	7.08413	9.41575	0.00215129	0.0414796
3208	MIH1	-1.04769	6.99733	9.37677	0.00219752	0.0421515
3085	TMA22	-1.34806	6.70127	9.36675	0.00220957	0.042164
2429	BLS1	-0.949672	7.4957	9.35701	0.00222134	0.0421712
380	HFM1	1.58586	4.83085	9.32746	0.00225745	0.0426382
1239	YDR442W	-0.709259	8.94136	9.27973	0.00231703	0.0435414
3042	YLR407W	0.913689	7.60342	9.16123	0.00247197	0.0462183
2059	FBP26	-1.31795	7.08843	9.15158	0.00248504	0.0462292
1046	RIM20	-1.34203	6.52832	9.12547	0.00252075	0.0466591
808	DFG16	-1.18214	7.3589	9.09313	0.00256571	0.0472551
1176	ATG9	0.495981	9.24071	9.03358	0.00265065	0.0484298
3414	THP2	-0.901088	7.00172	9.03013	0.00265566	0.0484298
1615	RAV1	0.977907	7.21967	8.96236	0.00275599	0.050013
3309	COG8	-2.1574	6.19182	8.94957	0.00277534	0.0500827
1089	STO1	0.944393	7.31575	8.94199	0.00278688	0.0500827
3380	UBC7	0.498659	9.17659	8.91348	0.00283074	0.0506251
1932	YOR131C	-0.865114	7.07165	8.80322	0.003007	0.0535187
2649	MRP2	1.54817	5.12275	8.78467	0.00303773	0.0535825
572	TCD1	-0.611139	9.60081	8.78359	0.00303952	0.0535825
2700	SLG1	-4.01346	4.80491	8.75992	0.00307922	0.0540251
2883	GLT1	0.312279	10.742	8.71734	0.00315198	0.0547588
219	RPA14	-0.633781	8.43343	8.71234	0.00316064	0.0547588
2228	PYC2	-0.644327	8.94374	8.70174	0.00317906	0.0547588
1964	AIM21	-0.667775	8.1988	8.6928	0.0031947	0.0547588
3264	FSF1	0.919677	7.99464	8.68888	0.00320158	0.0547588
2305	RPL40A	-1.30732	7.24635	8.67981	0.00321754	0.0547588
232	KXD1	-0.892381	8.52467	8.67583	0.00322459	0.0547588
1141	RIM101	-1.67806	6.63931	8.63427	0.00329898	0.0557663
1434	UBP13	-0.957897	7.82835	8.62107	0.00332296	0.0559164
1287	YLR152C	-0.8852	7.79632	8.61017	0.00334291	0.0559975
3020	RSC1	-1.49196	6.61415	8.59915	0.0033632	0.0560837
2254	CCW12	-3.02447	4.99693	8.49215	0.00356682	0.0592124
1951	KIP1	1.27146	6.1419	8.41905	0.0037131	0.0613657
1376	CLD1	-1.41669	5.36127	8.40626	0.00373932	0.0615243
1135	HRB1	-0.406349	10.2222	8.34184	0.00387424	0.0634604
3090	SMY1	-0.88381	8.29703	8.33387	0.00389128	0.0634604
3010	RBS1	0.28734	10.6522	8.31166	0.00393913	0.0639591
2799	RUD3	-1.03806	7.43235	8.27946	0.00400962	0.0648192
1679	YLR296W	0.750363	7.33317	8.24982	0.0040756	0.0655411
1006	MDY2	0.840735	7.4647	8.24356	0.00408968	0.0655411
1510	YML053C	-0.587425	9.23585	8.16553	0.0042694	0.0681263
311	CPR6	-0.91766	7.08694	8.13863	0.00433321	0.0688478
228	YPR077C	-0.815554	7.93052	8.07419	0.00449001	0.0710343
1749	NMD2	-1.04273	7.14146	8.02533	0.00461275	0.0726656
621	CEX1	0.966422	6.65715	7.95952	0.00478352	0.0750364
1953	ENV9	-1.49271	6.99673	7.9034	0.00493418	0.0770732
3003	RPL1A	0.791111	7.31342	7.89082	0.00496864	0.0772854
2337	SCO1	0.708186	7.66018	7.86885	0.00502936	0.0779024
2897	YPR090W	-0.882443	7.07435	7.8611	0.00505095	0.0779109
3293	YJL169W	-1.158	7.8315	7.83909	0.00511283	0.0785382
996	BBC1	-0.964263	7.30468	7.81793	0.00517305	0.0791348
3052	DUS4	-1.57238	5.38782	7.7801	0.00528247	0.0804762
3520	YBR056W	-1.20722	6.05625	7.77237	0.00530515	0.0804904
1895	UPC2	0.78982	7.19836	7.7511	0.005368	0.0811115
1456	SNF8	-2.86673	4.85396	7.7254	0.00544493	0.0819395
284	TAL1	0.798181	7.55043	7.70855	0.00549599	0.0823731
1640	IMH1	-1.1474	7.62394	7.69757	0.00552953	0.0825416
646	SOK2	0.813268	7.68386	7.68695	0.00556216	0.0826953
3136	LOS1	-0.942376	7.55959	7.63537	0.00572346	0.084753
1012	RPL18B	0.640198	8.68588	7.62539	0.00575521	0.0848836
2788	YHR130C	-0.656542	8.51174	7.61003	0.00580446	0.0852703
832	KCS1	-2.56534	4.93742	7.54054	0.00603261	0.0882716
1131	YPL191C	0.814353	7.18664	7.5076	0.0061439	0.0887381
2473	YFL034W	0.81414	7.47924	7.50353	0.00615781	0.0887381
2939	GEM1	0.749028	7.2587	7.50301	0.0061596	0.0887381
2972	NGL3	-0.866713	7.43221	7.49973	0.00617082	0.0887381
1732	SWI4	-2.96609	4.50077	7.49579	0.00618434	0.0887381
194	RTK1	-1.72038	6.21517	7.46863	0.00627832	0.0897387
898	COG7	-1.74163	5.70411	7.41231	0.00647792	0.0922356
2070	SCD6	0.71432	7.55153	7.3921	0.0065511	0.0923326
591	DUG2	-0.744554	8.26115	7.39189	0.00655185	0.0923326
1433	YGL260W	0.6114	8.6847	7.38859	0.0065639	0.0923326
517	POP2	-2.61885	4.90249	7.38253	0.00658604	0.0923326
1881	RPB9	-2.1213	5.2289	7.37051	0.00663022	0.0923326
2296	INO2	0.512053	9.23173	7.36179	0.00666245	0.0923326
1638	CSG2	-2.97172	4.82283	7.35702	0.00668014	0.0923326
1776	AIM11	0.536929	8.62875	7.35591	0.00668426	0.0923326
2648	YNL205C	-1.08477	6.28781	7.33963	0.00674507	0.0923714
3195	YAR023C	0.760157	7.5258	7.33873	0.00674846	0.0923714
2902	MSK1	0.712441	7.24543	7.33177	0.00677462	0.0923714
486	SUR7	0.66045	9.12351	7.32762	0.0067903	0.0923714
2012	SGM1	-0.737479	7.63063	7.32193	0.00681183	0.0923714
652	HAT1	0.70967	7.23272	7.30077	0.00689249	0.0931241
981	YOR325W	-0.422914	9.9764	7.27118	0.00700698	0.0943267
1198	MRPL8	0.712838	7.5156	7.26388	0.0070355	0.0943675
3352	SNC2	0.657976	7.98211	7.24513	0.00710937	0.095014
557	CNL1	-0.698331	7.5505	7.2172	0.00722083	0.0961565
3006	IWR1	-1.05703	6.97478	7.20531	0.00726884	0.0964488
1364	CKA2	0.611999	8.51833	7.16703	0.00742555	0.0981764
2170	CKI1	-0.892982	6.99321	7.14688	0.00750947	0.0989326
2568	YGR039W	-0.428907	9.4849	7.11227	0.00765581	0.100278
3234	EAF3	-0.716845	8.49718	7.10994	0.00766575	0.100278
1156	SPT2	-1.15206	7.21507	7.09643	0.00772377	0.100561
1458	MUD2	1.18479	6.03819	7.09226	0.00774175	0.100561
2988	YSP2	0.747219	7.82166	7.07808	0.00780325	0.101006
3103	RPS9A	-0.818583	7.5819	7.05152	0.00791978	0.101999
2561	TCD2	-0.769859	7.88699	7.04686	0.00794044	0.101999
2270	YBR284W	-0.596987	8.96214	7.04186	0.00796265	0.101999
262	RIF2	-0.661976	8.05525	6.9972	0.00816375	0.102916
3470	YJL218W	0.68204	7.87547	6.99426	0.00817717	0.102916
519	YNL115C	-0.894406	8.33799	6.99361	0.00818011	0.102916
351	YGL034C	-1.02015	7.82752	6.99336	0.00818127	0.102916
3172	TED1	0.632008	7.3596	6.98849	0.00820353	0.102916
1333	YDR095C	0.6537	8.9209	6.98378	0.00822516	0.102916
1588	VPS72	-2.76755	4.49253	6.98298	0.00822885	0.102916
1857	MRP21	-1.21614	5.78345	6.97491	0.00826602	0.102937
3701	PLC1	0.953141	6.90172	6.97057	0.00828609	0.102937
1045	AAT2	1.57264	5.9569	6.95378	0.00836422	0.10356
3046	PBP4	-1.3853	6.04147	6.94052	0.00842644	0.103982
944	UNG1	-0.902884	8.13866	6.9175	0.00853563	0.10498
2697	CCR4	-1.65464	5.74757	6.90579	0.00859171	0.105096
3193	NEW1	-1.5462	6.3056	6.90367	0.0086019	0.105096
3040	MTO1	0.517964	8.72144	6.88064	0.00871344	0.105771
2257	APP1	-0.53152	9.35519	6.88048	0.00871421	0.105771
3609	MOG1	-2.7295	5.141	6.86046	0.00881236	0.106612
1855	YCR050C	-1.07251	6.37909	6.79347	0.00914917	0.110019
3526	EFT1	-1.21992	6.30849	6.79264	0.00915343	0.110019
1617	YPR050C	-0.941876	6.88444	6.77025	0.00926899	0.111048
1227	YPT11	0.573814	8.80646	6.74372	0.00940781	0.112347
1118	SLM4	-0.789833	8.15503	6.73365	0.00946108	0.11262
3432	YKR104W	0.404596	9.46281	6.72001	0.00953373	0.112763
3022	LCB5	1.00472	6.39944	6.71996	0.00953395	0.112763
1496	YCL062W	-0.909021	7.87592	6.70789	0.00959874	0.113167
2119	OCA1	-0.596752	8.4011	6.68071	0.0097462	0.114541
581	RPL41A	-0.3179	10.2706	6.65694	0.00987705	0.115712
3224	PIN3	-0.708637	7.61016	6.62222	0.0100714	0.117081
2602	RFX1	-1.0167	7.05487	6.61178	0.0101306	0.117081
1947	PIM1	-1.76394	5.25431	6.60873	0.010148	0.117081
2512	YIL029C	-0.897786	7.10676	6.60853	0.0101492	0.117081
2209	DEP1	-1.42199	5.0988	6.60801	0.0101521	0.117081
128	HLJ1	0.488001	9.33982	6.59154	0.0102464	0.117802
2713	TOM5	-0.47356	9.23491	6.56951	0.010374	0.118509
771	HAL9	-0.729643	7.88474	6.56416	0.0104053	0.118509
2009	MKK1	-1.03875	6.32063	6.55979	0.0104309	0.118509
2525	YDL180W	-0.512724	9.65289	6.55665	0.0104493	0.118509
1651	PUS9	-1.14669	6.75162	6.55347	0.010468	0.118509
1087	ETR1	-2.30448	4.9835	6.54143	0.010539	0.11895
89	YLR434C	-0.668623	7.59695	6.52899	0.010613	0.11942
647	YKL023W	-0.892756	7.9541	6.51984	0.0106677	0.119631
2447	TOM7	-0.846676	8.35311	6.51508	0.0106963	0.119631
2195	IBA57	1.06956	5.77539	6.49285	0.0108309	0.120771
2239	RSM25	1.32928	5.34026	6.48234	0.0108952	0.121123
1208	YGR160W	0.779728	6.74546	6.45973	0.0110347	0.122306
1790	TOM70	-0.991997	6.62489	6.45072	0.0110907	0.122561
1748	KEX1	1.19785	5.83836	6.44308	0.0111385	0.122587
2385	YDC1	0.653076	8.58164	6.43862	0.0111666	0.122587
3202	NAP1	1.20129	7.57885	6.42826	0.0112319	0.122587
1518	VAC8	0.750464	7.0848	6.42638	0.0112438	0.122587
3164	GET3	0.956041	6.06346	6.42403	0.0112586	0.122587
2636	PUS7	-0.856494	6.86829	6.38754	0.0114924	0.124765
697	SLA1	-0.96168	6.46705	6.37929	0.011546	0.12498
187	HDA1	-0.599334	8.31331	6.3559	0.0116992	0.126104
494	BOI2	-0.808233	7.11784	6.35305	0.011718	0.126104
3023	GET1	0.785435	6.94178	6.33496	0.0118381	0.126706
143	RAD9	-0.995737	6.43865	6.33205	0.0118575	0.126706
2984	YOR385W	-0.61267	9.33915	6.32921	0.0118765	0.126706
1968	SYN8	-0.951839	7.94577	6.30364	0.0120491	0.12806
1806	SRO7	-0.826059	7.35023	6.30017	0.0120726	0.12806
381	SAP190	1.10353	6.17445	6.29363	0.0121173	0.128166
3268	YMR304C-A	-0.540257	9.06957	6.2649	0.0123153	0.12989
1597	PCA1	-0.834005	7.64447	6.24735	0.012438	0.130811
2325	YPL225W	-0.852589	7.69673	6.23803	0.0125035	0.131128
1683	CTS2	0.44736	8.7859	6.22038	0.0126288	0.132067
170	RMD6	0.530248	7.96248	6.19913	0.0127813	0.133088
2032	MAK31	0.741266	8.1836	6.19535	0.0128086	0.133088
2389	DOM34	-0.839394	7.57938	6.19181	0.0128343	0.133088
1095	PUS6	0.602148	8.08529	6.1849	0.0128845	0.133236
3011	THP3	-0.571768	8.61769	6.17921	0.012926	0.133292
596	ORM1	-0.382107	9.75758	6.16035	0.0130645	0.134347
2063	YBP1	0.797704	6.18644	6.11108	0.0134337	0.13776
3123	IST3	1.25994	5.54883	6.09722	0.0135395	0.138462
98	FAT3	-0.597364	8.90533	6.06545	0.0137852	0.140586
2827	POL32	1.13165	5.5677	6.03038	0.0140617	0.143012
2936	YPL182C	-0.70286	7.48139	6.0137	0.0141952	0.143974
428	UFD2	0.410139	9.61023	5.9846	0.0144313	0.145969
3603	YLR224W	0.893541	7.07631	5.973	0.0145265	0.146532
931	LDS1	-0.754822	8.54428	5.95804	0.0146503	0.147379
2251	LIN1	-0.700513	7.84883	5.94353	0.0147714	0.148195
1691	YER158C	0.813666	8.13471	5.92898	0.0148939	0.148633
894	PET191	0.562235	7.59167	5.9288	0.0148954	0.148633
1429	PLP1	-1.04746	6.55434	5.91772	0.0149893	0.149168
2174	IES2	1.37341	5.46813	5.86951	0.0154053	0.152752
118	SIP3	0.697931	8.44721	5.85977	0.0154908	0.152752
3053	APA2	0.713796	7.74974	5.85657	0.015519	0.152752
1382	UBX4	0.972259	6.84581	5.85444	0.0155378	0.152752
367	PMA2	-0.42216	9.86586	5.8524	0.0155558	0.152752
656	RRT16	-0.452351	8.93368	5.8477	0.0155974	0.152756
912	YGR226C	-0.637408	7.88317	5.83326	0.0157259	0.153601
3478	GND1	0.944377	6.52244	5.8287	0.0157667	0.153601
2275	STL1	0.571228	8.23399	5.81007	0.0159346	0.154829
1218	VPS4	-1.59234	4.82967	5.77999	0.0162097	0.156569
1116	TGL3	0.594344	8.0242	5.77397	0.0162653	0.156569
1101	POC4	0.689902	8.03903	5.76837	0.0163171	0.156569
3209	SAS5	-1.18696	7.0431	5.76488	0.0163496	0.156569
2704	PES4	0.613676	8.78648	5.76341	0.0163633	0.156569
2172	GCV2	0.449733	9.06711	5.76297	0.0163674	0.156569
2911	DUS1	0.55404	7.76391	5.7446	0.0165394	0.157806
903	AIM26	-1.3547	5.92098	5.73424	0.0166373	0.158238
2578	CHS7	1.04533	6.42077	5.72744	0.0167018	0.158238
3142	OAZ1	-0.802246	6.49161	5.72628	0.0167128	0.158238
966	STI1	-0.636583	8.55933	5.72034	0.0167695	0.158369
261	RSF2	-0.623223	8.80083	5.70575	0.0169094	0.159284
1177	HGH1	-1.45666	6.5254	5.69433	0.0170198	0.159917
3459	ICS3	-0.364188	9.8379	5.6774	0.0171848	0.160482
348	GRH1	0.894831	6.5272	5.67312	0.0172268	0.160482
1879	YMR102C	0.919822	7.26463	5.67305	0.0172275	0.160482
2246	APL6	-1.03185	5.76081	5.66695	0.0172875	0.160482
1438	PDX1	-0.776946	7.11979	5.66602	0.0172967	0.160482
409	SWC7	-0.729713	7.66081	5.65748	0.0173811	0.160705
976	STR2	-0.621595	8.67409	5.65482	0.0174075	0.160705
31	HNT2	-0.881235	6.82222	5.61766	0.0177804	0.163305
1019	NBP2	-1.68124	5.3851	5.61678	0.0177893	0.163305
2380	TDA3	0.45862	9.57223	5.61361	0.0178215	0.163305
144	VPS70	-0.474062	8.98233	5.58319	0.0181337	0.165756
1616	YMR253C	0.679618	7.64692	5.57297	0.0182398	0.16602
123	CTP1	-0.910367	6.84311	5.57177	0.0182523	0.16602
90	PEX34	-0.840178	6.58504	5.55741	0.0184027	0.166635
900	APN2	-0.640922	7.71133	5.55672	0.0184099	0.166635
1670	MSC3	-0.739584	7.08884	5.54495	0.0185341	0.167161
1441	YJR015W	0.550125	7.73076	5.54266	0.0185584	0.167161
2604	GID8	-1.13276	6.22242	5.53491	0.0186407	0.167495
1998	ACS1	0.396794	10.0559	5.52149	0.0187842	0.167984
796	GND2	-0.493912	9.1258	5.51966	0.0188039	0.167984
464	SLX1	0.626791	7.9321	5.51712	0.0188313	0.167984
3650	ESL2	0.590593	7.93594	5.48107	0.0192235	0.17067
2211	HBS1	-0.793428	6.62293	5.47882	0.0192482	0.17067
2392	SIW14	-0.922336	6.1028	5.47678	0.0192707	0.17067
3272	YDL176W	-0.376191	9.46242	5.46581	0.0193921	0.171335
1222	YEH2	0.670682	7.5914	5.43904	0.0196915	0.173248
1108	YKE4	0.746147	7.54605	5.4381	0.0197021	0.173248
2190	UBP6	0.644353	7.69729	5.4206	0.0199005	0.174578
2267	SMF3	0.56826	8.39817	5.4089	0.0200343	0.175336
372	CTA1	0.601995	7.51154	5.39386	0.0202077	0.176436
192	OCA2	-0.656527	7.79134	5.38701	0.0202872	0.176508
974	HUA1	0.693466	7.47347	5.38494	0.0203113	0.176508
739	RTG3	0.49633	8.34239	5.3714	0.0204696	0.177467
724	PIL1	-0.623473	7.54371	5.36414	0.0205549	0.17779
93	MUP1	-0.209374	10.8048	5.35555	0.0206565	0.178004
999	PET18	-0.882465	7.60291	5.35011	0.0207209	0.178004
678	YDL114W	-0.641978	8.51041	5.34987	0.0207238	0.178004
706	TRS85	0.749276	6.87472	5.33199	0.0209375	0.179359
1571	RPS22A	-0.616984	7.81363	5.32858	0.0209785	0.179359
2153	TRM9	-1.57202	5.6694	5.27091	0.0216847	0.18497
3582	LOC1	0.520503	8.08974	5.25324	0.021906	0.186427
1690	RAD27	0.587009	8.29552	5.24847	0.021966	0.18651
955	HPF1	0.64724	7.54868	5.23836	0.0220941	0.187085
938	YKR051W	-0.695218	7.55588	5.23515	0.0221349	0.187085
947	YDR203W	1.05287	6.32188	5.21676	0.0223701	0.188643
2691	LST4	-1.5006	5.59389	5.21172	0.0224351	0.188761
3507	MHP1	0.41748	9.25574	5.18631	0.0227655	0.190971
644	SOD2	0.792633	6.28856	5.1836	0.022801	0.190971
956	EST3	0.811279	7.03886	5.15929	0.0231223	0.193225
3505	EMC3	-0.894163	6.85091	5.11018	0.0237858	0.19752
2453	MFT1	-0.468475	8.99933	5.10653	0.0238359	0.19752
1294	TRK1	-1.19236	5.58128	5.10481	0.0238596	0.19752
2131	CAF40	-0.582813	8.67244	5.10424	0.0238674	0.19752
404	CLB1	-0.6916	7.51084	5.10012	0.0239242	0.19752
2175	ALT2	0.520643	7.8226	5.09779	0.0239564	0.19752
855	GPP2	0.60671	8.05872	5.08645	0.0241135	0.197919
2805	SPO12	0.680747	7.1019	5.08639	0.0241143	0.197919
2350	NDE2	0.959771	6.32655	5.08274	0.0241651	0.197919
150	YER119C-A	-1.39719	5.91232	5.06698	0.0243858	0.199285
139	GIP1	0.421682	8.75004	5.05754	0.0245191	0.199933
3622	ATP15	1.14145	5.29862	5.04689	0.0246702	0.200723
69	ECM23	0.690233	7.51865	5.03221	0.0248801	0.201911
579	BTN2	-0.442721	8.74495	5.02907	0.0249252	0.201911
2276	BIO3	-0.595512	8.25047	5.0214	0.025036	0.202365
2978	EFM5	-0.773486	7.23249	5.01726	0.0250958	0.202407
156	YBR113W	-1.23842	5.38786	5.01109	0.0251855	0.202688
2141	SET6	-0.573129	8.90175	5.00247	0.0253111	0.203258
3576	TCA17	-0.546186	9.38137	4.93499	0.0263182	0.210887
3553	DET1	0.313804	9.95785	4.93108	0.0263778	0.210908
3589	YHL012W	0.65121	7.44237	4.92261	0.0265075	0.211488
3442	ERV29	0.84548	7.40985	4.91124	0.0266825	0.212427
3030	CRN1	0.533709	8.01424	4.9028	0.0268132	0.21301
2112	ALF1	1.00342	6.41117	4.86295	0.0274394	0.217517
2306	DDC1	-0.682889	7.40752	4.85836	0.0275124	0.21763
3488	DUG3	0.534686	8.09158	4.8449	0.0277281	0.218725
2395	SOL4	0.645263	7.87237	4.84236	0.0277689	0.218725
906	YIL067C	0.564016	8.60186	4.82501	0.0280497	0.220467
3673	YOR082C	0.475813	8.02557	4.80874	0.0283157	0.222086
578	YGR137W	-0.720126	6.26723	4.78917	0.0286392	0.223635
945	YIP3	-0.777244	7.27009	4.78806	0.0286578	0.223635
237	PSR1	-0.87191	6.92698	4.78585	0.0286944	0.223635
1157	RKR1	0.384911	8.95362	4.77752	0.0288336	0.224248
1909	YBR062C	0.467723	8.37919	4.7203	0.0298086	0.231344
491	FCY2	-0.554505	8.26322	4.71444	0.0299103	0.231649
1370	SPS1	-0.687978	7.38808	4.69134	0.030315	0.233834
1969	THP1	-1.89279	4.85729	4.68816	0.0303712	0.233834
1410	MRPS8	0.83412	6.95685	4.68755	0.0303819	0.233834
3457	YGR259C	0.66546	7.95637	4.68156	0.030488	0.234163
1442	UPS3	-0.756875	7.20465	4.67124	0.0306717	0.235086
1851	MPC54	-0.832839	7.44507	4.66651	0.0307564	0.235248
3467	NGR1	0.818451	7.15157	4.65892	0.0308925	0.235508
1961	RPL2A	0.824291	6.59018	4.65753	0.0309176	0.235508
239	EPS1	-1.26363	6.41594	4.64204	0.031198	0.236727
1312	NTH1	0.343289	9.31682	4.64162	0.0312056	0.236727
2308	BLI1	-0.564908	8.62562	4.62262	0.0315531	0.238874
2177	HIS2	0.605814	7.87798	4.61357	0.03172	0.239648
2381	YLR279W	0.546999	8.23381	4.60477	0.0318832	0.240249
2851	FPR3	-0.380084	9.10265	4.59877	0.031995	0.240249
235	TRI1	-0.425484	9.38907	4.59343	0.0320947	0.240249
1027	HSP42	-0.502038	8.9879	4.59334	0.0320963	0.240249
199	ATG26	0.576963	7.41995	4.59186	0.0321241	0.240249
2612	CIT1	-1.06775	6.33563	4.58229	0.032304	0.240776
1242	SCS2	-0.836689	7.51992	4.57842	0.0323771	0.240776
2084	YGR067C	0.253365	10.0887	4.57776	0.0323896	0.240776
1078	AIM14	0.535847	7.5199	4.56308	0.0326682	0.24236
2982	ADY3	-0.643175	8.45589	4.54656	0.032985	0.243601
552	AVT4	-0.432296	9.33165	4.54562	0.033003	0.243601
1824	TVP23	0.57432	7.23106	4.54201	0.0330728	0.243601
1074	PDR18	0.548621	8.50126	4.54067	0.0330987	0.243601
3578	AVT1	-0.421443	9.22942	4.53265	0.0332541	0.244259
3367	YPR170C	0.792835	6.59801	4.52015	0.0334978	0.245562
2060	GAS4	-0.772659	7.65259	4.49693	0.0339559	0.248428
2215	GTT3	0.674078	6.80192	4.49072	0.0340793	0.248839
566	YOR088W	0.566795	7.65818	4.46922	0.0345106	0.251493
3157	VPS28	-1.29185	5.42218	4.46258	0.0346452	0.251978
1378	SEY1	0.583209	7.10519	4.45536	0.0347919	0.252327
2953	ITT1	0.265138	10.1893	4.45251	0.0348501	0.252327
3295	CPR1	-1.04722	6.39018	4.45008	0.0348996	0.252327
2893	YKR005C	-0.622992	7.48701	4.4453	0.0349975	0.252327
943	MLF3	0.391178	9.84138	4.44307	0.0350432	0.252327
949	SPR1	-0.878465	6.72238	4.44019	0.0351023	0.252327
1307	YAP3	-1.24439	5.88799	4.422	0.0354785	0.253534
819	LCB3	0.411838	8.75792	4.42026	0.0355146	0.253534
2888	SKT5	0.628596	8.31015	4.42015	0.0355169	0.253534
3354	ZRT2	-0.648351	7.79475	4.41884	0.0355441	0.253534
279	NVJ2	-0.532105	8.17424	4.39246	0.0360981	0.256812
2179	YOR050C	-0.527556	8.68788	4.39037	0.0361424	0.256812
3668	ISY1	0.726844	6.7497	4.37929	0.0363782	0.257993
2136	TAZ1	-0.60957	7.54138	4.37352	0.0365016	0.258372
930	MON2	-1.17095	5.66921	4.36804	0.0366192	0.25871
2472	RIM9	-1.13988	6.29483	4.36398	0.0367065	0.258833
394	PTC4	-0.585097	8.10241	4.35175	0.0369709	0.259749
865	YGR151C	-0.475722	8.96061	4.35058	0.0369964	0.259749
1330	STV1	0.602084	7.13265	4.34825	0.0370469	0.259749
1305	YMR010W	0.453312	9.21442	4.34195	0.0371843	0.26022
376	YJL152W	0.572068	7.47015	4.33616	0.0373111	0.260614
978	YMC2	-0.682863	7.39843	4.33035	0.0374385	0.261012
2393	SSP1	-0.52849	8.22441	4.32179	0.0376272	0.261834
3097	SPI1	0.593193	7.56562	4.315	0.0377779	0.26239
2692	PPS1	-0.443313	8.79915	4.30449	0.0380119	0.263521
1483	AIM39	-0.660016	8.13252	4.27788	0.0386115	0.267177
2732	BUD7	-0.319966	9.81503	4.26697	0.0388603	0.268397
397	CPR2	-0.544149	7.82805	4.25779	0.0390707	0.269347
3527	CMP2	-0.594545	8.80715	4.25093	0.0392287	0.269935
854	YHR079C-B	0.567914	7.71289	4.24643	0.0393329	0.270149
2517	FRD1	0.409721	8.6146	4.23901	0.0395051	0.27057
3171	YJL021C	-0.5087	8.31909	4.2375	0.0395403	0.27057
1315	SYS1	-0.846472	6.72079	4.2293	0.0397317	0.271378
421	IOC3	0.39271	9.21615	4.2212	0.0399218	0.272174
1972	LDB19	0.815446	6.43106	4.19727	0.040489	0.275534
2379	TIF4632	-0.299953	9.77836	4.1646	0.0412771	0.280117
1925	YPL067C	-0.676346	7.75973	4.16152	0.0413523	0.280117
3687	YOR379C	-0.355187	9.15416	4.15999	0.0413896	0.280117
1735	RIF1	0.628604	7.27162	4.15022	0.0416291	0.281224
704	GTR2	-1.29851	5.53401	4.13115	0.0421008	0.283067
2272	YGR125W	-0.472074	9.35659	4.12888	0.0421571	0.283067
296	OSW5	-0.367835	9.33901	4.12841	0.042169	0.283067
3611	YHL041W	0.571677	7.67225	4.12686	0.0422077	0.283067
3066	MSB4	0.430766	8.79421	4.10362	0.0427914	0.286153
233	SSK2	-0.782202	6.5526	4.1024	0.0428225	0.286153
1282	YNL266W	0.556626	7.53698	4.09116	0.0431081	0.287543
1839	ATG5	0.475662	8.27157	4.08105	0.0433666	0.288747
3386	BUG1	0.672788	5.99204	4.07102	0.0436248	0.289559
197	HXT4	0.602906	7.27057	4.0691	0.0436744	0.289559
2696	MRP7	0.636287	6.61595	4.06526	0.0437738	0.289559
2204	REV3	0.385564	8.99726	4.0642	0.0438014	0.289559
2404	MSL1	0.920231	6.36269	4.05673	0.0439956	0.289874
631	MSB2	0.529451	7.61869	4.05634	0.0440058	0.289874
3680	PCL9	0.335912	9.61113	4.0345	0.0445788	0.293127
1702	PRB1	0.470104	8.05128	4.0285	0.0447378	0.293279
2685	FTR1	0.610175	7.25554	4.02644	0.0447924	0.293279
2724	HOS3	-0.668148	7.50953	4.02467	0.0448394	0.293279
820	FMP27	0.450208	7.5101	4.02127	0.0449297	0.293351
481	UBC8	-0.382753	8.96512	4.01325	0.045144	0.294231
967	YML090W	0.484452	7.80616	4.00926	0.045251	0.29441
1072	ART10	0.773693	7.15736	4.00501	0.0453652	0.294635
2443	RTR2	-0.720255	8.1372	3.9986	0.0455382	0.295093
315	YML018C	-1.11345	5.34494	3.9949	0.0456382	0.295093
202	TGL5	-0.437208	7.85087	3.99355	0.0456748	0.295093
2573	MLH2	-0.510312	7.1101	3.9788	0.0460765	0.297046
1247	RGD1	0.428679	8.24281	3.97656	0.0461376	0.297046
2370	OAC1	-0.912622	7.12446	3.9718	0.0462684	0.297371
3188	WWM1	0.577551	7.23739	3.96461	0.0464664	0.297829
2721	DNF2	0.481369	8.35865	3.96335	0.046501	0.297829
3435	YLR053C	-0.82882	7.76887	3.96046	0.046581	0.297829
2394	MID2	0.503321	7.58947	3.9485	0.0469131	0.299159
1317	RDL2	0.535598	7.45134	3.94664	0.046965	0.299159
1419	ERG6	-1.40459	5.54801	3.94426	0.0470315	0.299159
3125	SPS18	-1.27609	4.84608	3.93579	0.0472689	0.300153
3247	YGR045C	0.233745	10.416	3.93034	0.0474224	0.300613
2744	PBP2	-0.531835	8.14049	3.92422	0.0475951	0.301192
1252	GAL7	0.599896	7.78086	3.92104	0.0476854	0.301248
1671	RIC1	0.482806	8.24831	3.91742	0.0477882	0.301383
3258	YOR055W	-0.586138	7.36239	3.90126	0.0482498	0.303639
319	CUS2	0.857268	6.07383	3.89501	0.0484298	0.303639
3177	SPS100	0.453735	7.81874	3.8944	0.0484473	0.303639
3656	GLN3	1.17226	5.28413	3.8914	0.0485339	0.303639
342	PUS2	0.404541	9.29046	3.89064	0.0485559	0.303639
2754	PDR1	-0.827806	7.12097	3.87986	0.0488687	0.304324
2058	RPL1B	0.969523	5.52159	3.87895	0.0488951	0.304324
2205	EDS1	0.433818	8.39699	3.87837	0.0489121	0.304324
2264	YLR282C	-0.65923	7.23594	3.87022	0.0491502	0.305292
413	GIP4	-0.64555	7.8231	3.86395	0.049334	0.30592
1162	YGR018C	-0.462919	9.10441	3.8565	0.0495535	0.306702
3257	URA4	0.60149	8.06678	3.84923	0.0497689	0.306702
1800	DAL81	-1.61855	4.42727	3.84856	0.0497888	0.306702
1773	YCR006C	-0.786663	6.17967	3.84847	0.0497915	0.306702
1134	ARO7	0.410931	8.73561	3.84102	0.0500131	0.306929
861	YML095C-A	-1.58501	5.56172	3.84046	0.0500298	0.306929
1992	DSC3	-0.849277	6.81662	3.83683	0.0501383	0.306929
2951	WHI2	-0.586392	7.69176	3.8361	0.05016	0.306929
1179	KAR9	-0.658569	7.3068	3.82606	0.0504614	0.3081
2345	SRL4	0.476545	7.83268	3.82335	0.0505432	0.3081
1265	YNL200C	0.428279	8.71717	3.82143	0.0506009	0.3081
1766	ATG22	-0.568167	8.42325	3.81481	0.0508015	0.308398
2926	SMF1	0.461215	8.67023	3.81426	0.0508182	0.308398
764	SEA4	-0.467741	7.88576	3.81157	0.0508998	0.308398
889	SPT4	0.694668	7.2505	3.80782	0.0510139	0.308584
875	PLM2	0.619564	6.95224	3.80023	0.0512457	0.30948
341	YNL217W	-0.511195	7.62152	3.79415	0.0514321	0.309641
343	PEX13	-0.900742	6.44636	3.79283	0.0514726	0.309641
880	SWC5	-1.009	5.42126	3.78982	0.0515651	0.309641
554	SPC2	-0.463672	8.8257	3.78847	0.0516068	0.309641
1500	GGA2	0.700932	6.72042	3.78246	0.0517925	0.310252
3116	MET12	0.498899	8.28121	3.76976	0.0521871	0.311681
3047	MPA43	-0.443099	8.94182	3.7691	0.0522076	0.311681
134	UTP30	-0.785135	6.56424	3.76544	0.0523222	0.311681
2259	YHR022C	-0.653479	7.32823	3.76398	0.0523677	0.311681
1323	RPS29A	-1.55289	4.73919	3.75939	0.0525117	0.312036
2108	RPL29	-1.23276	5.59465	3.7479	0.052874	0.313257
2436	YMR209C	0.591389	7.57307	3.74368	0.0530075	0.313257
2535	FRK1	-0.399138	8.83493	3.74365	0.0530085	0.313257
618	EAF1	-0.984835	6.25583	3.74216	0.0530558	0.313257
1062	YLH47	-0.451273	8.85222	3.73731	0.0532101	0.313668
6	APA1	0.433725	9.04855	3.73249	0.0533638	0.314074
1840	COX11	-0.674276	6.19252	3.71497	0.0539264	0.316882
1080	CYM1	0.523368	7.81278	3.70907	0.0541175	0.31716
1590	YGR011W	-0.212826	10.6238	3.70587	0.0542215	0.31716
1406	MSH2	-0.481457	8.42275	3.70399	0.0542824	0.31716
3640	ECM1	0.595588	7.01014	3.70295	0.0543165	0.31716
2139	EMC6	-0.628244	6.71962	3.6939	0.0546119	0.318296
721	COX10	0.936145	5.65587	3.69173	0.0546829	0.318296
2583	PHO23	0.642714	6.84028	3.6884	0.0547922	0.318431
886	PDC6	-0.741638	6.80557	3.67776	0.0551428	0.319967
2386	SRT1	-0.446898	7.67195	3.65636	0.0558557	0.323251
3499	CSC1	-0.604421	8.38914	3.6551	0.0558976	0.323251
844	TDA4	0.48738	8.2963	3.65292	0.0559708	0.323251
1828	SED1	0.656519	7.4933	3.64709	0.0561673	0.32388
2868	PPQ1	0.532189	7.71373	3.63793	0.0564772	0.325161
2135	YKR045C	0.563649	7.32348	3.62465	0.0569296	0.326689
2860	ABM1	0.435262	8.05693	3.62323	0.056978	0.326689
1919	SPO16	0.570952	7.64721	3.62068	0.0570654	0.326689
1511	IRC21	0.948738	5.00901	3.61773	0.0571669	0.326689
1902	ULI1	0.42437	9.33163	3.61475	0.0572693	0.326689
2015	EFM4	0.559442	7.01941	3.61467	0.0572721	0.326689
1047	YPL197C	-1.02255	5.87348	3.61067	0.05741	0.326972
2681	TRP1	-0.783031	6.74538	3.59764	0.0578616	0.329038
2018	YCL074W	0.309016	9.13394	3.59425	0.0579799	0.329149
1395	ISW1	-0.580429	7.3676	3.59198	0.058059	0.329149
280	ATG34	0.820297	6.0378	3.58415	0.0583333	0.330198
1250	RSM19	1.0761	5.29751	3.58092	0.0584468	0.330336
2128	MRN1	0.499227	8.70069	3.57839	0.058536	0.330336
541	PCL6	0.327907	9.46368	3.57485	0.0586607	0.330535
2576	YBR016W	0.477714	8.89898	3.54723	0.0596451	0.335572
2677	RPA49	1.27857	5.34002	3.5399	0.0599092	0.336284
72	THI6	0.694568	6.95564	3.53868	0.0599533	0.336284
3657	YMR153C-A	0.418116	8.11827	3.53066	0.0602436	0.336683
468	MRPS17	0.373041	9.32672	3.53006	0.0602657	0.336683
1525	BUD2	-0.61	7.18123	3.52918	0.0602974	0.336683
3394	NNK1	-0.695546	7.15056	3.52074	0.0606054	0.337854
21	WHI5	0.378029	8.74959	3.51844	0.0606896	0.337854
2299	SMY2	0.273379	9.51801	3.50867	0.0610484	0.339341
479	YPR092W	-0.469528	8.58735	3.50265	0.0612707	0.339468
2126	HFI1	1.03568	5.3171	3.50165	0.0613078	0.339468
1535	IME2	-0.299739	9.60655	3.50061	0.0613464	0.339468
1560	YKL200C	-0.786825	6.59385	3.49775	0.0614524	0.339547
1957	YKL033W-A	-0.512717	7.69444	3.49242	0.0616502	0.340133
1284	TUB3	0.878789	6.48151	3.48779	0.0618232	0.340579
1528	NTG1	0.459662	8.6865	3.48402	0.0619641	0.340849
973	SOH1	-3.55791	3.58311	3.47995	0.0621167	0.341181
1762	YDL241W	-0.446103	8.2412	3.47231	0.0624043	0.341799
1041	AIM1	0.626396	7.55258	3.47205	0.0624139	0.341799
301	YDR286C	-0.770234	6.58299	3.45813	0.0629413	0.343152
648	SMI1	-2.76532	3.91561	3.45714	0.0629791	0.343152
3492	ARC18	-2.14538	4.09127	3.45538	0.0630461	0.343152
3497	ATP25	1.09989	4.60715	3.4547	0.0630723	0.343152
1833	MRL1	-0.596629	8.3294	3.45173	0.0631857	0.343152
1728	YCL046W	-2.27797	3.79551	3.44961	0.0632668	0.343152
3422	POX1	0.60954	6.98946	3.4481	0.0633246	0.343152
1114	CTO1	0.792686	6.99781	3.44607	0.0634025	0.343152
3048	YKL063C	-0.521071	7.72407	3.43998	0.0636365	0.343916
2644	ADE17	-0.494275	8.32069	3.42896	0.0640625	0.345632
2285	PTK2	0.451813	8.40878	3.42616	0.0641711	0.345632
3252	SUR2	0.58831	7.15382	3.42454	0.0642342	0.345632
2090	JNM1	-1.009	7.05452	3.41499	0.0646068	0.346798
1724	RRT13	-0.400721	8.94317	3.41419	0.0646382	0.346798
274	UBI4	0.493296	7.20068	3.4074	0.0649047	0.347724
1036	PYK2	0.377674	8.34615	3.39485	0.0654003	0.348877
106	UBP3	1.01065	5.36454	3.39407	0.0654313	0.348877
805	DAL1	-0.380644	8.77514	3.39132	0.0655405	0.348877
1039	YNL144C	0.363695	9.17158	3.39111	0.0655487	0.348877
2839	EIS1	0.436096	8.36981	3.39005	0.0655911	0.348877
1593	JLP1	0.416347	8.67186	3.38415	0.0658261	0.349145
3438	ATG38	0.513904	7.93446	3.3827	0.0658839	0.349145
222	YMR155W	0.405706	9.19096	3.38115	0.0659461	0.349145
3008	ADH4	0.47521	8.80436	3.37934	0.0660187	0.349145
1858	UME1	-0.584894	7.21344	3.37615	0.0661464	0.349263
2983	CPR3	-0.456967	9.47434	3.37175	0.0663232	0.349263
971	YLL054C	0.36771	8.90394	3.37173	0.0663241	0.349263
439	KCH1	-0.401421	8.51345	3.36102	0.0667568	0.351042
3168	YLR460C	0.427198	8.2829	3.35118	0.0671568	0.352089
803	YHR177W	0.501254	8.15893	3.34923	0.0672366	0.352089
1786	LRO1	0.473089	7.64134	3.34578	0.0673775	0.352089
2314	YMR245W	0.5021	7.59355	3.34452	0.0674292	0.352089
1905	YPR196W	-0.56118	7.43932	3.34446	0.0674315	0.352089
1734	ALG6	-0.512456	8.25545	3.33286	0.0679088	0.353903
3531	YJR120W	0.435394	8.40578	3.33138	0.06797	0.353903
136	EST2	-0.666333	6.95825	3.32893	0.0680711	0.353931
3433	ALP1	0.414348	7.93786	3.32509	0.0682302	0.354261
1451	GRX2	0.381436	8.26469	3.319	0.0684833	0.355078
190	STP4	-1.17185	6.43446	3.31511	0.0686456	0.355164
3689	YDL199C	-0.407843	8.08129	3.314	0.0686919	0.355164
283	GDH2	-0.30419	9.94748	3.30625	0.0690167	0.355951
2956	CMK1	0.385144	9.06321	3.30579	0.0690363	0.355951
531	PDP3	0.425805	8.15461	3.30023	0.0692702	0.35666
2532	YGL114W	0.559492	8.03601	3.29194	0.0696207	0.357966
773	TRX1	0.433778	7.77003	3.2813	0.0700733	0.359794
1938	LSB3	0.472245	7.84178	3.27778	0.070224	0.360068
22	EDC3	0.607114	6.39343	3.26966	0.0705723	0.360867
1736	BDH2	-0.569527	7.78443	3.2696	0.0705748	0.360867
1295	DPH2	-0.650466	7.78012	3.26602	0.0707289	0.361156
1145	LDS2	0.534046	7.16558	3.26218	0.0708949	0.361505
759	YDR061W	-0.549784	7.66113	3.25547	0.0711854	0.361713
2624	AAP1	0.506377	7.04902	3.25529	0.0711933	0.361713
699	RPL36A	-0.834431	6.70708	3.25123	0.07137	0.361713
82	SSO2	-0.448121	8.45575	3.24871	0.0714798	0.361713
3390	ENV7	-0.522856	7.74843	3.24817	0.0715032	0.361713
679	FUS1	0.65973	6.84907	3.24775	0.0715218	0.361713
3267	NCS6	-1.95105	4.8754	3.24261	0.0717461	0.362352
1130	MSI1	0.822253	5.89566	3.23802	0.0719477	0.362875
2292	FMS1	0.378416	9.04443	3.23484	0.0720872	0.362879
347	SKM1	-0.527639	7.28916	3.23221	0.0722031	0.362879
2289	CWP1	0.434721	8.05653	3.22928	0.0723324	0.362879
3556	HXT10	0.446587	8.03216	3.22822	0.0723794	0.362879
1166	RCY1	-1.10386	5.41581	3.22254	0.0726308	0.362879
3599	EPT1	-0.454578	7.57013	3.22223	0.0726445	0.362879
794	OPI7	0.994616	5.75603	3.21863	0.0728046	0.362879
1984	RAD33	0.233692	10.6236	3.21718	0.0728689	0.362879
708	SFL1	0.33085	8.49219	3.21477	0.0729765	0.362879
2014	SRN2	-1.04738	6.30922	3.21199	0.0731004	0.362879
2533	SNX4	-0.363916	8.59316	3.21196	0.0731021	0.362879
1804	CYB5	-1.00284	5.12946	3.2108	0.0731537	0.362879
767	MCH2	-0.620124	7.1665	3.20751	0.073301	0.362879
2834	MDM1	-0.451853	8.96671	3.20564	0.073385	0.362879
2470	PHM8	-0.346095	9.57796	3.20488	0.0734188	0.362879
1320	AIM19	-0.347707	9.38112	3.20124	0.0735823	0.363202
1642	MRX10	-0.706634	7.03511	3.19904	0.0736813	0.363207
462	WSS1	1.26241	5.25879	3.18778	0.0741908	0.365099
2225	YGR025W	-0.273883	9.92209	3.1862	0.0742623	0.365099
1268	THI4	-0.385167	8.8838	3.17427	0.0748064	0.367086
3581	GAL83	-0.378492	8.21506	3.173	0.0748648	0.367086
1989	RPL31B	0.391511	8.38345	3.16953	0.0750241	0.36738
2039	HOT1	0.284863	9.16897	3.16603	0.0751848	0.36768
3100	OSH6	-0.50136	8.26993	3.15721	0.0755923	0.368509
665	ASG1	0.466869	7.7082	3.156	0.0756483	0.368509
289	YPR174C	-0.662088	7.51719	3.15431	0.0757265	0.368509
1474	YIR042C	-0.542145	7.83185	3.15376	0.0757524	0.368509
1076	MFA2	-0.324031	9.92475	3.14911	0.0759685	0.369017
909	BAS1	0.431846	8.86971	3.14723	0.0760562	0.369017
88	SAS4	-0.776834	6.91988	3.13911	0.0764354	0.37007
457	MDH2	0.497584	9.12915	3.13644	0.0765609	0.37007
2772	CUE5	0.46094	8.50666	3.13618	0.0765731	0.37007
2247	SFT2	0.415296	8.63628	3.12464	0.077117	0.372213
83	MOD5	-0.857354	5.99174	3.11577	0.0775378	0.373398
2216	ACB1	0.387324	8.46191	3.11385	0.0776293	0.373398
913	NDI1	-0.352398	8.20096	3.11167	0.0777331	0.373398
2042	DSS4	0.550213	8.29046	3.10903	0.0778593	0.373398
839	SPH1	-0.372435	9.63658	3.10887	0.0778669	0.373398
2214	LSM12	-0.37707	8.23774	3.10204	0.0781942	0.374069
589	YER068C-A	0.272994	10.1629	3.10173	0.0782089	0.374069
680	UBX7	0.357342	8.88104	3.0889	0.0788279	0.376543
1327	CAR1	0.492808	7.66926	3.08113	0.0792055	0.377515
1793	BNA5	-1.11905	4.84662	3.08052	0.0792353	0.377515
787	FLO11	0.386013	8.66885	3.07411	0.0795483	0.378519
437	PUS5	-0.629496	6.5685	3.06797	0.079849	0.379162
2383	PAU4	0.425921	8.09221	3.06657	0.0799177	0.379162
821	YOR105W	-0.603713	7.08512	3.06509	0.0799906	0.379162
1576	DID4	-1.66343	4.59197	3.05949	0.0802668	0.379984
2659	ATG33	-0.557184	7.58877	3.05682	0.080399	0.380124
3405	MON1	0.710671	5.96487	3.05229	0.0806236	0.3807
953	TOS4	0.328524	9.28855	3.04251	0.0811104	0.38206
1730	YPL077C	0.402316	8.1568	3.04236	0.0811181	0.38206
556	PEX4	-0.519264	7.50103	3.03118	0.0816785	0.384211
1883	DCG1	-0.583584	7.6246	3.02475	0.0820028	0.385247
1971	IMO32	-0.216562	10.2498	3.02169	0.0821579	0.385486
2115	MAG1	0.524828	8.59904	3.01739	0.0823758	0.385883
3503	MDM35	0.934175	5.66122	3.01591	0.0824511	0.385883
478	VPS17	-1.45093	5.68299	3.0137	0.0825638	0.385923
443	YDR029W	0.403622	8.05295	3.00553	0.0829811	0.387385
2219	SCY1	0.271858	9.54042	2.99185	0.0836846	0.389705
3466	MMT1	-0.314035	9.24488	2.99177	0.0836886	0.389705
3372	REX4	-0.549597	7.38931	2.98758	0.0839056	0.390224
2822	SWD3	0.750007	7.15188	2.98384	0.0840995	0.390635
1791	MET5	0.33924	8.59485	2.97622	0.0844965	0.391988
1044	YKR078W	0.519757	7.9336	2.97199	0.0847175	0.392521
332	RTC2	0.387967	9.11506	2.96931	0.0848579	0.39268
2501	PFA4	-0.665833	7.43067	2.96394	0.0851401	0.392952
1421	ENT2	0.720929	6.46199	2.96348	0.0851647	0.392952
2002	IRC11	-0.335321	9.57675	2.96214	0.0852351	0.392952
20	GCN4	-0.660483	7.21334	2.95259	0.0857398	0.394787
420	PRS5	-0.493931	7.48599	2.94871	0.0859462	0.395246
30	MOH1	-0.671283	7.90165	2.93735	0.0865525	0.396948
422	CHA1	-0.724257	6.47294	2.93592	0.0866294	0.396948
624	TKL1	0.566309	7.15113	2.93576	0.0866381	0.396948
1849	CSM3	0.80265	6.15358	2.93235	0.0868209	0.397294
2597	COA1	0.295654	9.04928	2.92466	0.0872357	0.3987
642	BAP2	-0.425259	8.4166	2.91866	0.0875608	0.399692
606	ELP6	-1.35197	4.94646	2.91463	0.0877794	0.400196
1400	RAD55	0.743287	6.19085	2.90657	0.0882193	0.40138
2567	KAR4	-0.957115	6.45355	2.90496	0.0883074	0.40138
2283	TMN2	0.578391	6.99211	2.90241	0.0884472	0.40138
1296	SGA1	0.39463	7.71135	2.90194	0.0884728	0.40138
842	FKS3	-0.322221	9.08733	2.89151	0.0890473	0.403492
3302	YNL089C	-0.344896	8.69425	2.88824	0.0892284	0.403819
595	FMP41	-0.613511	7.74957	2.88322	0.089507	0.404585
2260	YCL001W-A	-0.675034	5.83861	2.87836	0.0897777	0.404825
173	YMR178W	0.398915	7.94195	2.87833	0.0897789	0.404825
2914	DID2	-0.597988	7.10592	2.87476	0.0899785	0.404874
987	SWM2	0.748638	5.91502	2.87422	0.0900085	0.404874
3073	ADE1	1.08032	5.4782	2.86758	0.0903809	0.405414
2776	STM1	0.583365	7.19848	2.86562	0.0904909	0.405414
297	SML1	-0.534909	8.02718	2.86428	0.090566	0.405414
3632	FIG1	-0.63461	6.80069	2.86406	0.0905789	0.405414
2549	CSR1	0.416028	8.72065	2.86195	0.0906972	0.405414
2206	YGR291C	0.499597	7.46287	2.86039	0.0907857	0.405414
780	HVG1	1.05648	4.33551	2.85357	0.0911716	0.406647
1886	RTS3	-0.539723	7.43704	2.84972	0.0913901	0.407131
212	SRB5	0.631583	6.1906	2.843	0.0917724	0.407983
345	RHB1	-0.633861	7.05709	2.84021	0.0919323	0.407983
1755	YBT1	-0.43133	9.00509	2.83914	0.0919935	0.407983
1516	YJL175W	-0.616868	7.64859	2.83864	0.0920222	0.407983
1830	FMP30	-0.506474	6.97071	2.82435	0.0928442	0.410861
2098	YJL160C	0.488141	7.07934	2.82351	0.0928933	0.410861
2509	SAS2	-0.523297	7.36695	2.81943	0.0931297	0.411012
1125	YGR149W	-1.21652	4.17625	2.81862	0.0931763	0.411012
1213	AYR1	0.508969	8.49978	2.81717	0.0932605	0.411012
2850	SHU2	0.524188	7.06911	2.81404	0.0934428	0.411326
2474	KGD1	0.539945	7.63256	2.81095	0.0936229	0.411629
2794	YAK1	-0.322035	8.92901	2.80193	0.0941509	0.41346
3283	RLM1	0.465117	7.27352	2.79816	0.0943726	0.413942
160	BSP1	0.493841	7.97559	2.79366	0.094638	0.414615
2557	RPP1B	-0.703518	5.82743	2.78955	0.0948809	0.415028
2990	OYE2	0.464979	8.05371	2.78827	0.0949565	0.415028
1408	AIM32	0.381767	9.39821	2.78323	0.0952558	0.415845
2737	HAL5	-0.623546	7.78402	2.77843	0.0955419	0.416541
3	SYF2	0.357185	9.30871	2.77471	0.095764	0.416541
979	KEL3	0.468712	8.2281	2.77343	0.0958403	0.416541
1675	CSH1	0.599957	7.02437	2.77231	0.0959075	0.416541
2633	HMX1	0.472996	7.20917	2.76898	0.0961075	0.416541
2011	TRE1	-0.463658	8.19649	2.76817	0.0961561	0.416541
1524	YOL024W	0.672526	6.36051	2.76739	0.0962028	0.416541
2008	PAP2	0.874116	6.12036	2.7639	0.0964131	0.416964
1052	TDH3	0.519364	6.83425	2.75827	0.0967526	0.417497
1253	YCR043C	0.358219	9.1892	2.75812	0.096762	0.417497
1750	PRM5	0.465191	7.48763	2.75259	0.0970968	0.418283
2599	SUE1	0.37582	8.66173	2.75006	0.0972507	0.418283
2099	ACF4	0.333129	8.86644	2.74857	0.0973414	0.418283
1366	CLN2	0.171127	10.4391	2.74767	0.0973961	0.418283
1007	PPH3	-0.572453	7.44127	2.74193	0.0977469	0.41875
2854	SEM1	0.711222	5.60488	2.7385	0.0979567	0.41875
2924	ZRG8	-0.607992	7.55459	2.73729	0.0980311	0.41875
2022	ARV1	0.852462	6.12321	2.73683	0.0980593	0.41875
2913	CTL1	0.37738	8.92513	2.73665	0.0980703	0.41875
49	ECM7	0.422765	7.67151	2.73104	0.0984149	0.419735
1633	REV1	0.334778	8.84862	2.72794	0.0986065	0.419735
1877	MFA1	-0.668032	7.34817	2.72656	0.0986913	0.419735
1259	RPS22B	-0.524818	6.94843	2.72554	0.0987546	0.419735
2987	CHS5	-1.10319	5.66973	2.71638	0.0993228	0.421594
3677	BTT1	-1.08824	4.9148	2.71051	0.0996888	0.421594
1024	PHR1	0.767825	6.06755	2.71006	0.0997172	0.421594
3702	YLL053C	0.326873	9.04946	2.70672	0.0999262	0.421594
1632	RKM5	-0.603822	7.83179	2.70528	0.100017	0.421594
272	CWC21	0.622068	6.31137	2.70498	0.100036	0.421594
16	YOR024W	-0.34707	9.13346	2.70467	0.100055	0.421594
676	FUN30	0.514674	7.36555	2.7039	0.100103	0.421594
1231	MAG2	0.373251	8.21642	2.70117	0.100275	0.421595
286	FAR7	-0.598289	7.07527	2.70028	0.100331	0.421595
2311	YGR122C-A	-0.491661	7.02684	2.69738	0.100513	0.421881
3137	CMK2	0.343661	8.84953	2.68978	0.100994	0.423418
1426	DAP1	0.45399	8.0953	2.68567	0.101255	0.424033
750	MTQ1	-0.272352	9.80386	2.68339	0.101399	0.424159
3243	ICE2	0.44124	7.78445	2.67983	0.101627	0.424293
634	YLR297W	0.763428	4.94051	2.6793	0.101661	0.424293
2656	CMR1	-0.259603	10.0105	2.67686	0.101817	0.424465
3604	ETP1	0.386497	8.43707	2.67341	0.102037	0.424907
899	ESBP6	-0.308252	9.35887	2.66843	0.102357	0.42576
3480	RAD17	-0.508918	8.05568	2.66651	0.102481	0.425795
1110	ERP6	0.92079	4.55563	2.66448	0.102611	0.425861
1742	YGL235W	-0.2257	10.4112	2.65895	0.102969	0.426864
3072	IOC4	-0.991461	4.68352	2.65717	0.103084	0.426864
2974	YPR1	-0.578682	7.45396	2.64165	0.104095	0.430571
755	YDR149C	-1.60469	4.79847	2.63365	0.104621	0.432114
2783	TRM10	0.442126	7.62399	2.63116	0.104785	0.432114
2124	YNL198C	0.411302	8.22997	2.63065	0.104819	0.432114
1301	HOF1	-2.59886	3.52859	2.62637	0.105101	0.432798
3033	YGL242C	0.334101	8.97022	2.6235	0.105292	0.433101
1248	YOL079W	0.400838	7.99819	2.61502	0.105856	0.434938
3649	IES4	0.560154	6.66048	2.61124	0.106109	0.435492
2821	SPO71	0.487555	7.56139	2.59963	0.106889	0.438209
1147	ERV25	0.42111	8.3591	2.59707	0.107062	0.438431
3316	YIM1	-0.3298	8.89565	2.59096	0.107475	0.439638
3270	SNF3	-1.07936	6.09797	2.58772	0.107695	0.439974
2837	AIM45	-1.39973	3.84114	2.58545	0.10785	0.439974
3324	HXT5	-0.639064	6.45106	2.583	0.108017	0.439974
2157	YME1	0.977021	5.07905	2.58277	0.108032	0.439974
510	IRC25	0.539601	7.69131	2.57961	0.108248	0.440367
1404	AHA1	0.367534	8.06838	2.57643	0.108466	0.440769
1561	RSR1	-0.40407	7.99386	2.57286	0.108711	0.441059
2564	GEA1	-0.425685	8.0393	2.57192	0.108775	0.441059
1845	YNL190W	-0.34333	8.8958	2.56676	0.109131	0.441588
2120	MNN4	0.367403	7.91034	2.56405	0.109318	0.441588
2663	GSY1	0.399771	7.62058	2.56403	0.109319	0.441588
1699	FLO10	-0.360684	9.19956	2.56304	0.109388	0.441588
3225	SDH1	0.37286	8.08213	2.55917	0.109656	0.441588
3138	AIM44	-0.586054	7.10807	2.55865	0.109692	0.441588
3501	YKL077W	0.408006	7.83032	2.55795	0.109741	0.441588
2271	YML100W-A	0.399692	8.82296	2.55366	0.110039	0.442306
3206	AIM7	-0.503103	8.03151	2.54432	0.110691	0.444447
1155	PCL1	-0.36846	8.76	2.5415	0.11089	0.44476
3344	IZH4	0.404736	8.38522	2.53018	0.111687	0.446304
2529	SET2	-0.942041	5.26137	2.5288	0.111785	0.446304
2065	PEX12	-1.34103	4.67489	2.52851	0.111806	0.446304
54	YPR084W	-0.587751	6.48515	2.52729	0.111892	0.446304
1371	YHL017W	-0.464468	7.76043	2.52716	0.111901	0.446304
824	YBL096C	0.349243	7.9774	2.5258	0.111998	0.446304
1715	EMC5	0.66483	6.56781	2.52201	0.112267	0.446408
2796	RGL1	-0.537092	7.42102	2.51729	0.112604	0.446408
3464	YMR103C	-0.748822	6.51597	2.51681	0.112638	0.446408
2787	PML39	-0.385573	8.71904	2.51619	0.112683	0.446408
3228	SPO73	-0.265252	9.36404	2.51612	0.112687	0.446408
1085	SPS2	0.471362	7.49943	2.51528	0.112747	0.446408
3334	ALR2	-0.478538	7.71702	2.50923	0.113181	0.447645
42	PPM2	0.23468	9.80065	2.50641	0.113384	0.44797
1335	DBR1	0.460674	6.81969	2.50296	0.113633	0.448473
3112	ASH1	-0.514508	7.59697	2.49953	0.11388	0.448971
334	NAM8	-0.390084	8.15288	2.49561	0.114164	0.449145
2858	IMA5	-0.376015	8.61913	2.49557	0.114167	0.449145
3035	SHH3	-0.355018	8.26761	2.48578	0.114879	0.450191
1856	TDA11	0.434521	7.28842	2.48355	0.115042	0.450191
528	VHS3	-0.306567	8.78491	2.48218	0.115143	0.450191
2454	GSH1	0.481207	7.70755	2.48206	0.115151	0.450191
1428	YGL140C	0.665	6.03507	2.48102	0.115227	0.450191
3653	DSS1	1.16186	5.08883	2.48093	0.115234	0.450191
3339	YMR254C	-0.459515	8.24077	2.48025	0.115284	0.450191
3280	NDL1	-0.62072	7.11372	2.47738	0.115494	0.450537
303	TUM1	-0.62269	6.68835	2.47047	0.116003	0.452045
2387	YCF1	-0.44093	7.86143	2.46756	0.116218	0.452408
1069	YMD8	-0.511018	7.04974	2.46551	0.11637	0.452521
2154	FOX2	-0.435678	8.24041	2.46375	0.1165	0.452554
2598	YKL097C	-0.640319	6.62828	2.46068	0.116728	0.452591
141	YPR127W	-0.669736	7.23935	2.46033	0.116754	0.452591
3373	GLR1	0.81004	5.12925	2.44953	0.11756	0.455238
1866	TMT1	-0.530596	7.86684	2.44155	0.118159	0.457081
1353	IRC20	-0.44232	7.43285	2.43826	0.118408	0.457562
3294	HSP12	0.476176	8.03384	2.43538	0.118625	0.457925
1573	VTC1	-0.699961	6.29798	2.42735	0.119234	0.459759
1519	CBS1	0.941623	5.31347	2.4256	0.119367	0.459759
2711	RBK1	-1.08824	5.41128	2.42075	0.119738	0.459759
44	PAF1	-0.881569	5.91856	2.41896	0.119875	0.459759
3423	EXG1	0.521967	6.85574	2.41841	0.119917	0.459759
3007	BCK2	-0.777252	6.70498	2.41814	0.119937	0.459759
3366	DAL4	0.278983	9.05629	2.41631	0.120077	0.459759
1718	IRC16	-0.720769	7.12689	2.41483	0.120191	0.459759
57	SIT1	-0.32335	8.9972	2.41135	0.120458	0.459759
3621	CSM4	0.389955	8.30161	2.41103	0.120483	0.459759
1643	YLR446W	0.392196	8.14111	2.41053	0.120522	0.459759
2733	SPP1	-0.562333	7.34313	2.40862	0.120669	0.459759
2640	YND1	0.365588	8.66806	2.40562	0.1209	0.459759
3565	IVY1	-0.392986	7.70424	2.40504	0.120945	0.459759
925	PRM7	-0.588039	6.80703	2.40319	0.121088	0.459759
1396	FAA3	0.267203	9.77699	2.40282	0.121117	0.459759
2630	MOT3	-0.513626	8.05743	2.4016	0.121212	0.459759
2865	UPS1	-0.74201	6.34137	2.38775	0.12229	0.463374
1647	YBL081W	0.488914	6.8597	2.38246	0.122704	0.46447
1081	GPH1	0.420741	7.66949	2.37724	0.123115	0.465547
2284	MRH4	1.03016	5.18511	2.36948	0.123728	0.466596
1319	YNL010W	0.333812	8.99537	2.36808	0.123839	0.466596
815	YPL080C	0.83208	5.76897	2.36722	0.123908	0.466596
1361	ROM2	1.29205	5.0414	2.36502	0.124082	0.466596
2122	PRD1	0.581597	7.47	2.36187	0.124333	0.466596
1983	TDA1	0.35102	8.00294	2.36121	0.124386	0.466596
1416	GGA1	0.388702	8.06122	2.36002	0.124481	0.466596
193	ATS1	-0.88152	6.62589	2.35961	0.124513	0.466596
2085	RIM4	0.376587	8.05065	2.3589	0.12457	0.466596
200	YOL159C	-0.236424	9.63546	2.35787	0.124653	0.466596
2679	SPO77	0.374457	8.37211	2.35373	0.124984	0.467363
3572	YSW1	-0.49616	8.19341	2.34865	0.125392	0.467716
1703	GCS1	0.453158	8.03737	2.34836	0.125415	0.467716
493	SLK19	-0.486182	7.14749	2.3461	0.125597	0.467716
3675	NEM1	-0.648775	7.18578	2.34554	0.125642	0.467716
231	ERC1	-0.386231	7.99436	2.34353	0.125804	0.467716
1167	YMR294W-A	0.352911	8.52842	2.34313	0.125836	0.467716
3652	YOR015W	-0.358906	9.23117	2.33479	0.126512	0.469356
1271	APQ13	-0.902421	5.02014	2.33456	0.126531	0.469356
2232	SET3	0.593518	6.51264	2.33027	0.12688	0.470181
3463	LRE1	0.550504	8.40291	2.32815	0.127053	0.470348
694	MSH1	0.256855	8.95385	2.32575	0.127249	0.470606
1811	INO4	0.497577	7.71234	2.32357	0.127427	0.470794
4	YPR098C	-0.264647	9.59693	2.31767	0.127911	0.471128
2434	ENO1	0.482	7.57592	2.31614	0.128038	0.471128
1598	IMP2	0.573338	6.97068	2.31454	0.128169	0.471128
1025	YLR365W	-0.51099	6.96147	2.31375	0.128234	0.471128
1354	YEL067C	0.28816	9.09196	2.31126	0.12844	0.471128
729	DLT1	-0.418064	7.94975	2.31043	0.128509	0.471128
1232	YLR049C	-0.40704	7.4877	2.31015	0.128532	0.471128
562	ATG14	0.626579	7.05526	2.31	0.128544	0.471128
2683	CLC1	0.633309	7.0743	2.30737	0.128762	0.471128
1445	TCB3	-0.468455	8.12761	2.30524	0.128938	0.471128
872	YPS6	-0.314612	8.3637	2.30016	0.129361	0.471128
809	ACM1	0.412352	7.5353	2.29982	0.129389	0.471128
2751	YBR032W	0.479223	6.86607	2.29962	0.129405	0.471128
3141	SEG2	0.585367	6.76802	2.29876	0.129477	0.471128
1374	MBF1	-0.409421	7.71561	2.29785	0.129553	0.471128
1997	ACH1	-0.444446	8.06786	2.29636	0.129677	0.471128
152	MCA1	-0.576462	7.26459	2.29632	0.129681	0.471128
3105	YLR050C	0.363399	9.28451	2.29172	0.130066	0.471203
655	MNE1	-0.738508	5.34556	2.2913	0.130101	0.471203
1398	SNF7	-1.24474	5.36638	2.29104	0.130122	0.471203
1878	FAA1	0.348907	8.45943	2.28966	0.130239	0.471203
292	FAR8	-0.474265	7.30998	2.28847	0.130338	0.471203
1822	MFB1	0.52141	6.67367	2.28192	0.13089	0.472736
1850	PLB3	0.418705	7.11195	2.2803	0.131026	0.472767
2814	YNL058C	-0.48311	6.7331	2.27596	0.131393	0.473377
2344	RSA3	-0.541219	6.66222	2.27355	0.131598	0.473377
2994	ADY4	-0.42764	7.42116	2.27232	0.131703	0.473377
951	SHE3	-0.504629	7.0976	2.27227	0.131707	0.473377
1872	GPB2	0.43039	8.18757	2.26643	0.132204	0.474157
2027	DUN1	0.978558	5.17291	2.26551	0.132283	0.474157
2942	LOT6	0.296552	9.0988	2.26521	0.132308	0.474157
1530	RTN1	0.534111	7.44541	2.26323	0.132478	0.474306
3445	GLC8	-0.383075	9.31511	2.25933	0.132811	0.475041
181	YOR342C	-0.376784	8.6521	2.25468	0.133211	0.476011
3571	UTH1	-0.927427	6.54157	2.25309	0.133347	0.476039
275	YKL107W	0.662711	5.73434	2.24761	0.133821	0.477103
1017	URA1	-0.594192	6.67935	2.24666	0.133903	0.477103
1314	YML082W	0.385258	7.63324	2.24249	0.134265	0.477931
959	LPL1	0.267143	9.51594	2.24053	0.134435	0.478077
2571	YOS9	0.416334	7.69142	2.23691	0.13475	0.478738
2467	YLL047W	0.293725	8.77931	2.23487	0.134928	0.478757
155	VMS1	0.73676	6.29827	2.23388	0.135014	0.478757
1708	RPL26A	-0.864084	6.94282	2.22052	0.136188	0.481904
939	VBA2	-0.576976	6.73977	2.21866	0.136351	0.481904
1258	YJU3	-0.519956	7.6616	2.21632	0.136558	0.481904
1311	NOT3	0.365562	7.9384	2.21622	0.136567	0.481904
1150	YKR015C	0.486366	7.42106	2.21505	0.136671	0.481904
3454	DBP7	0.377709	7.58052	2.21491	0.136683	0.481904
3120	YIL001W	0.374043	7.92419	2.21223	0.136921	0.482283
1079	YGR042W	-0.232985	9.73067	2.20659	0.137422	0.483193
3304	ABZ2	0.400321	7.59566	2.20639	0.13744	0.483193
3521	SCW10	0.350098	8.65407	2.20005	0.138006	0.484724
110	YPL014W	0.426754	7.65598	2.19405	0.138545	0.485838
3439	BRE5	0.641615	6.54794	2.19359	0.138586	0.485838
2268	CHO2	0.257327	9.29225	2.18992	0.138916	0.486423
2274	SHE2	0.580539	7.18859	2.18882	0.139016	0.486423
2051	SIS2	-0.500957	6.85842	2.1759	0.140187	0.490061
1423	RPI1	0.530479	5.8743	2.16891	0.140826	0.491494
446	YNL043C	-0.42985	7.60506	2.168	0.140909	0.491494
3486	YFR054C	-0.60043	7.46644	2.16501	0.141184	0.491494
2824	YPL199C	-0.452774	7.17822	2.16406	0.141271	0.491494
2527	SCO2	0.746179	5.50476	2.16246	0.141418	0.491494
1243	NKP2	-0.690332	6.15349	2.16118	0.141536	0.491494
2961	DSE2	0.366049	7.93468	2.15915	0.141723	0.491494
2110	YMR181C	0.346772	8.37195	2.15858	0.141776	0.491494
3562	ENT5	0.294	8.89675	2.15745	0.14188	0.491494
1942	ELO2	-0.495394	6.8455	2.15696	0.141925	0.491494
1898	GLG2	-0.329332	8.8052	2.1548	0.142125	0.491511
1553	YLR352W	0.472537	8.67688	2.15387	0.142211	0.491511
1207	YPL261C	0.370066	9.10697	2.1526	0.142328	0.491511
68	YAL043C-A	-0.660957	6.07894	2.14671	0.142876	0.492755
207	YDL034W	-0.425761	7.59563	2.14586	0.142955	0.492755
928	ATG2	0.438236	8.1362	2.14125	0.143385	0.493538
1228	YNL092W	-0.283104	9.68062	2.13913	0.143584	0.493538
268	SPL2	-0.462638	7.21022	2.13892	0.143603	0.493538
281	ARK1	-0.408122	8.3362	2.13772	0.143715	0.493538
3506	MTC6	0.410589	8.20779	2.13032	0.14441	0.495465
3401	SFM1	0.325141	8.61492	2.12665	0.144757	0.496193
1612	COG5	-1.77071	4.18926	2.12468	0.144943	0.496372
838	MDG1	-0.327408	8.31426	2.12162	0.145233	0.496907
946	FCY22	-0.391992	8.13402	2.11844	0.145535	0.49748
3605	YLL032C	-0.408137	7.96381	2.11479	0.145882	0.4981
2623	YIL060W	0.694465	5.89993	2.11371	0.145985	0.4981
294	FKH2	0.34994	8.23756	2.10848	0.146484	0.499342
2996	TRM11	0.325759	8.70623	2.09803	0.147489	0.500243
3163	APD1	0.469753	7.55655	2.09701	0.147588	0.500243
2520	UBP5	0.402667	7.37056	2.09651	0.147636	0.500243
1835	BUL1	0.237676	9.16521	2.09512	0.14777	0.500243
2723	ROT2	-0.261253	9.16468	2.09324	0.147952	0.500243
1454	YRF1-6	0.345798	8.84147	2.09293	0.147982	0.500243
76	CAN1	0.391453	8.50277	2.09225	0.148048	0.500243
3196	IGD1	0.416463	7.08929	2.09201	0.148071	0.500243
3608	YPR012W	0.454209	7.3977	2.09129	0.148141	0.500243
1212	SAE2	-0.722997	5.53487	2.09066	0.148202	0.500243
120	BUD4	0.257909	9.75395	2.09032	0.148235	0.500243
991	SLX5	-0.669668	6.59919	2.08652	0.148604	0.500535
2793	YDL172C	0.284463	9.0532	2.08352	0.148897	0.500535
2768	LEE1	0.438054	7.25415	2.08352	0.148897	0.500535
2747	MET14	-0.439172	8.19379	2.08256	0.14899	0.500535
3430	TOS8	-0.263525	9.81791	2.08101	0.149142	0.500535
942	DSE4	0.240829	9.93097	2.08006	0.149234	0.500535
2244	TDA5	0.469376	7.30952	2.0793	0.149308	0.500535
14	YEA4	0.389634	7.89024	2.07723	0.149512	0.500535
670	MEK1	-0.441296	7.57905	2.07558	0.149673	0.500535
3541	HXT8	0.407822	8.36564	2.0748	0.14975	0.500535
3494	YMR187C	-0.30775	9.2004	2.07367	0.149861	0.500535
1764	TRF5	0.680334	5.17457	2.07161	0.150063	0.500535
3181	MMP1	0.330659	8.33987	2.06997	0.150225	0.500535
3651	YDL062W	0.839633	5.16603	2.06989	0.150233	0.500535
2132	PMD1	0.427166	7.83778	2.0661	0.150606	0.500535
1669	MDH1	0.291682	8.74922	2.06338	0.150875	0.500535
2446	IDP3	0.348573	8.54323	2.06274	0.150939	0.500535
1140	RKM4	0.445733	6.71177	2.06264	0.150948	0.500535
1251	YDL109C	0.33997	8.62837	2.06166	0.151046	0.500535
2411	MNN1	-0.32067	9.18925	2.05916	0.151294	0.500535
62	CAP1	-0.749341	7.35843	2.05857	0.151352	0.500535
1623	YHR039C-B	0.826116	5.05333	2.05852	0.151357	0.500535
2963	YFL013W-A	0.512251	6.57751	2.05765	0.151443	0.500535
3627	YBR100W	-0.376413	7.66394	2.05626	0.151582	0.500535
2646	VPS62	-0.306847	8.44683	2.05505	0.151702	0.500535
417	RSM22	0.457292	6.85032	2.05298	0.151908	0.50077
623	SHG1	-0.41925	8.52185	2.04995	0.152211	0.501322
1492	YJR084W	0.333701	8.54628	2.04235	0.152973	0.502755
3014	ICL2	0.488103	7.91522	2.04156	0.153052	0.502755
800	YHP1	-0.594806	7.0311	2.04059	0.15315	0.502755
3242	RPS4B	-1.41864	4.44751	2.0402	0.153189	0.502755
3676	WHI3	0.689739	5.72177	2.03339	0.153877	0.504254
728	ARR3	-0.519012	6.69291	2.03155	0.154064	0.504254
1490	YIL024C	-0.517992	6.97784	2.03091	0.154129	0.504254
654	YDR249C	0.452979	7.28173	2.02916	0.154306	0.504254
587	PSY1	-0.638909	6.12123	2.02893	0.154329	0.504254
2806	ARO4	-0.409886	8.1083	2.02761	0.154464	0.504254
1236	RIM11	-0.336432	8.51547	2.02545	0.154683	0.504287
1023	EMP65	0.471761	7.10703	2.02453	0.154777	0.504287
1088	DPH6	-0.996526	5.22368	2.02349	0.154882	0.504287
2918	GNP1	-0.626443	7.4895	2.02101	0.155135	0.504667
3629	YPL073C	0.214664	9.15616	2.01807	0.155437	0.505203
2401	GZF3	0.264241	8.93189	2.01403	0.155851	0.506104
3561	ATG13	0.47031	6.74842	2.01156	0.156104	0.506484
3349	GSY2	-0.466276	7.97936	2.00799	0.156473	0.507235
3591	YDR250C	0.409311	7.9169	2.00484	0.156798	0.507845
1384	YFL035C-B	-0.319434	7.65257	2.00174	0.157118	0.508151
1437	GAS2	-0.216751	9.94385	2.00127	0.157167	0.508151
3517	SPE2	0.257679	8.96972	1.99517	0.157802	0.509013
550	YNR025C	0.403375	8.43041	1.99502	0.157817	0.509013
176	SIR1	-0.269981	8.61779	1.99474	0.157846	0.509013
1945	CKA1	-0.962915	5.4586	1.99231	0.1581	0.509036
2762	HEL1	-0.49218	6.85209	1.99203	0.158129	0.509036
2979	POA1	0.386399	8.62041	1.9884	0.158508	0.509816
364	JEN1	0.359173	8.40076	1.98469	0.158897	0.510612
1788	CBT1	-0.639832	6.51445	1.98341	0.159032	0.510612
3278	NYV1	-0.388023	7.78278	1.98011	0.159379	0.511284
2595	MGR2	0.495081	6.43598	1.97538	0.159878	0.512442
3203	YMR099C	-0.392701	7.33874	1.97254	0.160179	0.512961
2803	NTG2	0.43951	8.61476	1.96178	0.161323	0.516016
366	YNL303W	0.44614	7.55986	1.96095	0.161412	0.516016
2440	NSR1	0.406677	6.77157	1.95343	0.162218	0.517623
100	OAR1	0.289474	8.44584	1.95302	0.162261	0.517623
3660	PSY3	0.568081	7.03247	1.95235	0.162334	0.517623
346	NPC2	-0.489422	6.68639	1.94699	0.162911	0.519018
743	YBR242W	0.344167	7.92175	1.94291	0.163353	0.519844
2614	MDR1	-0.281343	8.86085	1.94197	0.163455	0.519844
1346	PRE9	0.593781	6.20861	1.9407	0.163592	0.519844
2680	PET123	0.656602	5.87705	1.93757	0.163932	0.520478
1865	RPL40B	0.437589	6.85203	1.93378	0.164346	0.521344
2835	CYC1	0.352843	8.31788	1.93194	0.164546	0.521531
1552	ETT1	0.509859	7.43492	1.92951	0.164812	0.521929
243	YNR040W	-0.464373	6.92701	1.92429	0.165384	0.522866
2121	MDM36	-0.509129	6.54392	1.92424	0.165391	0.522866
1727	EST1	0.270421	8.27732	1.92275	0.165554	0.522936
1443	UGA3	0.213625	9.80143	1.92074	0.165775	0.523186
415	YGR139W	0.325998	8.19463	1.91608	0.16629	0.52415
408	YLR269C	0.488577	6.46146	1.91541	0.166363	0.52415
2288	YKL091C	0.405966	7.15682	1.90695	0.167303	0.526662
3326	VMA8	1.10769	4.97877	1.90541	0.167474	0.526754
952	YHK8	-0.631401	5.97152	1.90301	0.167742	0.527147
1422	YLL059C	0.326937	7.61451	1.89967	0.168115	0.52738
1944	PUN1	-0.179223	10.4719	1.89938	0.168148	0.52738
2399	RAD1	0.346151	8.13624	1.89853	0.168243	0.52738
870	SAP185	0.234688	9.23148	1.8947	0.168673	0.527533
639	YIL167W	-0.350631	8.92571	1.89414	0.168735	0.527533
1978	CLU1	-0.249737	9.01019	1.89206	0.16897	0.527533
3532	YGR064W	-0.232819	9.48321	1.89205	0.168971	0.527533
1348	YJL211C	-0.346136	8.40414	1.89025	0.169173	0.527533
1684	YSY6	-0.477638	7.49979	1.88933	0.169277	0.527533
2038	YKL030W	-0.385899	8.82678	1.88923	0.169289	0.527533
3249	SWE1	-0.388508	8.13462	1.88247	0.170054	0.52947
2430	MEI5	-0.285523	8.69552	1.88008	0.170325	0.529713
2165	KES1	-0.306501	8.27354	1.87926	0.170418	0.529713
570	YIG1	0.439071	7.85939	1.87332	0.171095	0.531371
2083	YCR051W	-0.433938	7.3288	1.86701	0.171818	0.533015
1843	YGR182C	0.469057	7.43396	1.86619	0.171913	0.533015
2445	YER084W	0.461978	6.8928	1.85929	0.172706	0.535028
2730	COA6	0.464239	7.02278	1.85759	0.172904	0.535139
3121	MRX9	-0.507039	6.5823	1.85512	0.173189	0.535139
2433	ISA2	0.897986	5.05763	1.85478	0.173228	0.535139
2159	YIL102C	0.418427	6.95092	1.85399	0.17332	0.535139
950	GSF2	0.401	7.6991	1.85201	0.17355	0.535402
1557	TDA6	0.443746	7.3227	1.85012	0.173769	0.535632
1226	DUF1	-0.640267	6.19575	1.84687	0.174148	0.536352
742	HAP3	-0.303406	8.04721	1.84353	0.174537	0.536668
1467	YKL044W	-0.544429	7.39813	1.84205	0.174711	0.536668
3617	TOM6	-0.495762	7.3072	1.84162	0.174762	0.536668
521	YOR345C	-0.267384	8.99083	1.84103	0.17483	0.536668
2750	GPX2	0.224023	9.40583	1.83626	0.17539	0.537941
1540	PIR3	0.511258	7.09747	1.8336	0.175702	0.538452
1042	YJL045W	0.279602	9.12356	1.82592	0.176611	0.540412
2581	SPT23	0.676361	4.96587	1.82572	0.176634	0.540412
298	UGA1	0.382461	7.55836	1.82125	0.177164	0.541142
3323	YGL042C	-0.300685	8.89108	1.82124	0.177166	0.541142
2414	CHD1	0.408502	8.04047	1.81901	0.177432	0.541142
1721	BUD14	-0.603562	6.63593	1.81879	0.177457	0.541142
1144	PFF1	0.261774	9.48666	1.81021	0.178483	0.543824
1298	GAT4	0.226796	9.8646	1.8078	0.178773	0.544258
1701	YMR320W	0.337407	8.76012	1.80636	0.178946	0.544336
2317	YGR117C	-0.339335	7.3874	1.7988	0.179858	0.546535
1215	YHB1	-0.520104	6.57446	1.79792	0.179964	0.546535
3585	CYT2	-0.631996	6.64461	1.79433	0.180399	0.547408
2478	YDR133C	-0.359404	7.71279	1.79215	0.180665	0.547765
2603	JEM1	-0.270424	9.00076	1.78237	0.181858	0.550565
3483	STF2	-0.418142	8.61762	1.78151	0.181964	0.550565
1261	YJL027C	0.334673	9.07105	1.78022	0.182122	0.550565
1281	IMA1	-0.276652	9.24352	1.77787	0.182411	0.550565
1668	YNL108C	-0.32959	8.03424	1.77672	0.182553	0.550565
2857	DIE2	-0.58021	6.69346	1.77659	0.182568	0.550565
2548	POR2	0.320591	8.72563	1.77396	0.182893	0.550565
914	FRE5	-0.476246	6.88912	1.7738	0.182912	0.550565
1016	LDB18	0.665277	7.15982	1.77368	0.182927	0.550565
2950	ARO80	-0.37081	8.20724	1.77094	0.183266	0.551018
514	EMP46	-0.439891	7.12008	1.77006	0.183375	0.551018
3299	FSH1	0.364959	8.09591	1.76768	0.18367	0.551231
3226	YBL029W	0.498539	6.78741	1.76708	0.183744	0.551231
2417	DIG2	0.489548	6.21058	1.76529	0.183965	0.55145
453	PUT4	0.332083	8.63256	1.76184	0.184395	0.552291
3311	RME1	0.186366	9.65318	1.75853	0.184808	0.552867
1407	YLR169W	-0.517592	6.78049	1.7579	0.184886	0.552867
2457	STP3	-0.386716	8.82119	1.75145	0.185694	0.554669
1545	MF(ALPHA)1	0.416943	7.84214	1.7507	0.185789	0.554669
247	MPC3	0.440692	6.99465	1.74578	0.186408	0.55607
2176	MKT1	0.248887	9.46149	1.74364	0.186678	0.556428
1358	GAL80	-0.351218	7.43903	1.74062	0.18706	0.556506
856	ATG15	-0.600663	7.04748	1.74002	0.187136	0.556506
220	RSM7	0.686577	5.63539	1.73909	0.187254	0.556506
3086	PHO87	0.216915	9.96392	1.73868	0.187306	0.556506
1414	YSC84	-0.325246	8.44203	1.73268	0.188069	0.557605
933	TMA10	0.423165	7.77582	1.73267	0.18807	0.557605
782	YLR118C	0.264215	8.72902	1.73222	0.188128	0.557605
2167	PCH2	0.403845	6.99385	1.72069	0.189604	0.561532
3186	YLR041W	0.276973	8.43061	1.71601	0.190207	0.562868
1713	CUE1	0.30671	8.70366	1.71356	0.190525	0.563356
2945	YMR279C	0.354322	7.35411	1.71224	0.190695	0.563409
3298	IRC8	0.235222	9.10144	1.70945	0.191057	0.563699
2743	BUD6	-0.359594	8.76006	1.70914	0.191097	0.563699
1787	TES1	0.245213	9.25412	1.70683	0.191397	0.56407
318	INP52	-0.350242	7.63301	1.70583	0.191528	0.56407
3548	BRE2	0.310586	8.38399	1.70035	0.192242	0.565312
2712	ATX1	0.460939	7.83477	1.69973	0.192324	0.565312
1240	YOL085C	-0.270597	8.77543	1.69803	0.192546	0.565312
425	RBL2	0.349544	7.41606	1.69579	0.19284	0.565312
3161	FAU1	0.491159	7.13098	1.69278	0.193235	0.565312
424	YLR345W	-0.394536	8.31101	1.69175	0.19337	0.565312
2653	DAK1	0.32781	7.80668	1.69156	0.193396	0.565312
804	YGL214W	-0.687596	5.78553	1.69134	0.193425	0.565312
625	MPC2	0.364776	7.90638	1.69035	0.193555	0.565312
26	PTP3	0.311153	8.16482	1.68888	0.193749	0.565312
1334	YAP7	0.497637	6.84011	1.68883	0.193756	0.565312
575	IDH2	0.267607	8.31038	1.6886	0.193786	0.565312
484	ICL1	-0.342452	8.46502	1.68734	0.193952	0.565312
1038	SLY41	0.289242	8.58051	1.6857	0.194169	0.565312
1658	ADR1	-0.369596	7.74592	1.68516	0.19424	0.565312
849	PPM1	-0.508685	6.25333	1.68148	0.194727	0.565504
1522	REH1	-0.372923	8.4481	1.68141	0.194737	0.565504
2728	KIN4	-0.396892	7.17519	1.6812	0.194764	0.565504
299	YJL049W	-0.282517	8.50453	1.67988	0.194941	0.565573
3070	IRS4	-0.586358	6.41105	1.6754	0.195537	0.566859
881	ECM34	0.335568	7.73809	1.67	0.196258	0.568504
1704	LRG1	0.298949	8.44409	1.6687	0.196433	0.568566
2720	RAD14	0.403063	7.82658	1.65031	0.198917	0.575306
2948	YJR087W	-0.223802	9.70573	1.6433	0.199873	0.577472
3062	CNE1	-0.414438	6.60719	1.64154	0.200114	0.577472
3566	SGN1	0.264823	9.34147	1.6414	0.200134	0.577472
2786	YLR217W	-0.459777	7.79019	1.63988	0.200342	0.57762
3297	YGR201C	-0.286747	8.54744	1.63623	0.200843	0.578616
2155	EFM3	0.270026	8.34662	1.63473	0.201049	0.578725
1772	ARG81	0.380417	7.63294	1.63369	0.201194	0.578725
2333	YDR278C	0.517958	6.05864	1.63068	0.201609	0.579469
851	SLC1	0.397817	7.26811	1.62817	0.201956	0.580017
669	PIB2	-0.829778	5.14844	1.62198	0.202815	0.582033
866	VTC4	-0.517332	6.43548	1.6206	0.203009	0.582136
1018	CIS3	0.304597	8.14827	1.61702	0.203507	0.582858
23	PEX3	-0.484345	6.75101	1.61654	0.203575	0.582858
2780	YPL150W	0.347408	8.5982	1.61432	0.203885	0.583295
2937	YET2	0.338951	8.24433	1.60856	0.204695	0.585158
1504	LAP3	-0.464313	7.90681	1.60693	0.204923	0.585262
1676	BPH1	-0.413975	7.49665	1.60506	0.205188	0.585262
1499	RAI1	-0.439385	6.92119	1.60487	0.205214	0.585262
1796	YPK3	-0.342311	8.09965	1.60382	0.205363	0.585262
1381	CDC26	0.471909	6.59129	1.60182	0.205646	0.585384
736	YMR265C	-0.285668	9.32264	1.60102	0.205758	0.585384
2735	TRM13	0.326463	8.21324	1.59736	0.206277	0.585384
1452	YJR030C	-0.374175	8.14749	1.59605	0.206463	0.585384
2992	VPS61	-1.57664	3.71233	1.58991	0.207339	0.585384
2852	STB4	-0.28592	8.88075	1.58976	0.207361	0.585384
2642	TRM12	-0.346516	8.16787	1.5874	0.207698	0.585384
1357	HMG2	0.582014	5.50631	1.58569	0.207944	0.585384
1506	BCK1	-0.3571	8.53098	1.58479	0.208072	0.585384
3697	OM14	-0.288239	8.2599	1.584	0.208186	0.585384
645	BUL2	0.26279	9.0635	1.58363	0.208238	0.585384
3645	YJL135W	0.36765	8.93833	1.58283	0.208354	0.585384
2330	PEX31	0.304077	8.10473	1.58185	0.208495	0.585384
2312	YCR102C	0.304688	7.77565	1.58155	0.208537	0.585384
2362	MPD2	0.279369	8.2017	1.58153	0.20854	0.585384
1337	DSE1	-0.375822	8.04265	1.5799	0.208775	0.585384
3038	CIN5	-0.32999	7.87818	1.57982	0.208787	0.585384
3498	CPR4	0.312958	8.62215	1.57971	0.208802	0.585384
616	PNC1	0.0976644	11.5563	1.57958	0.208821	0.585384
3065	PGU1	-0.308903	8.11082	1.57873	0.208944	0.585384
1291	RPS25A	0.491152	7.4053	1.57823	0.209016	0.585384
2031	YMR075C-A	-0.564513	6.04826	1.57585	0.20936	0.585384
626	TMA7	0.174356	9.48931	1.57526	0.209444	0.585384
1733	ECM5	-0.229316	8.91255	1.5752	0.209453	0.585384
475	LYP1	-0.400707	7.2193	1.57478	0.209514	0.585384
1066	NDE1	0.251159	9.59758	1.57303	0.209768	0.585384
2933	LEU3	0.335643	7.66207	1.57105	0.210054	0.585384
527	BCH1	-0.396374	8.33248	1.57011	0.210191	0.585384
1780	ANP1	0.471502	7.36792	1.56841	0.210438	0.585384
1999	ASI1	-0.390225	7.22695	1.56841	0.210439	0.585384
2160	WTM2	-0.477052	7.40987	1.56837	0.210444	0.585384
3253	YCR001W	-0.965398	4.17813	1.56822	0.210466	0.585384
1740	TOS3	0.311389	8.11235	1.56679	0.210673	0.58552
2324	RKM3	-0.552887	6.70593	1.56339	0.211169	0.586457
852	COS6	0.300338	7.87974	1.56044	0.211601	0.587217
2725	TOM71	-0.286002	8.54127	1.55908	0.211799	0.587326
3535	DOT5	-0.178363	9.78258	1.55605	0.212245	0.587505
3096	MTC4	-0.228212	8.76356	1.55601	0.21225	0.587505
613	TCB2	-0.252383	8.30706	1.55505	0.212392	0.587505
3477	MBA1	-0.392317	7.19781	1.55432	0.212499	0.587505
1606	PPZ2	-0.416656	8.06758	1.54952	0.213206	0.588746
1393	RDR1	-0.538064	6.86257	1.54895	0.213291	0.588746
2830	HAP5	-0.393775	6.8295	1.54668	0.213626	0.588746
2117	YPL062W	-1.21462	4.44276	1.5466	0.213637	0.588746
1570	OST3	-0.396462	7.09296	1.54531	0.213829	0.588746
414	HRD1	0.396097	8.36824	1.54482	0.213901	0.588746
3409	YOR263C	0.385111	7.46181	1.53952	0.21469	0.5901
108	YHR097C	0.424459	7.41294	1.53937	0.214712	0.5901
2538	HUT1	0.439088	7.48998	1.53747	0.214995	0.590439
1760	DGA1	-0.358589	7.31429	1.53542	0.215301	0.590841
383	YNR062C	-0.23	9.26561	1.5321	0.215798	0.591393
2530	RPE1	0.71699	5.36156	1.52961	0.216171	0.591393
2106	OPI10	0.38499	7.94347	1.52881	0.216291	0.591393
1933	MET17	0.194997	9.67107	1.5279	0.216428	0.591393
11	ASK10	0.476751	6.8885	1.52779	0.216444	0.591393
2147	BSC2	-0.50988	6.47953	1.52768	0.216461	0.591393
1383	ALO1	-0.368251	7.97521	1.5259	0.216729	0.591422
3039	RPS11B	-1.14154	4.76002	1.52549	0.216791	0.591422
3169	YPR011C	0.246115	8.25844	1.52282	0.217193	0.591852
2173	SIA1	-0.604503	6.34693	1.52204	0.217311	0.591852
3615	RTC4	-0.361722	6.83494	1.52127	0.217428	0.591852
369	CST26	-0.36227	7.08707	1.51537	0.218321	0.593562
3290	SHE10	0.635973	4.91048	1.51465	0.218431	0.593562
692	YAP1	0.298123	8.04829	1.51191	0.218848	0.593562
3391	CWC15	0.590916	5.62325	1.51188	0.218852	0.593562
129	TIR1	0.313191	7.8194	1.51085	0.219009	0.593562
3408	YDR417C	-0.889545	5.13795	1.51064	0.219042	0.593562
1326	GRE3	0.374777	8.64394	1.50974	0.219179	0.593562
3185	DIF1	0.231199	9.37989	1.50739	0.219538	0.5941
3388	ZUO1	0.382636	7.20023	1.50582	0.219778	0.594317
2240	ISU1	0.320384	7.70033	1.5026	0.220272	0.595216
1097	YDR521W	0.474522	6.52083	1.50148	0.220444	0.595247
700	ART5	-0.635345	4.93498	1.49888	0.220844	0.595264
765	MIS1	-0.338419	8.69989	1.49846	0.220908	0.595264
456	YOL107W	-0.346849	8.48543	1.4983	0.220933	0.595264
2558	YDL011C	0.403924	7.60188	1.49635	0.221234	0.595515
1189	FMP10	0.391284	7.96898	1.49561	0.221348	0.595515
1712	DUS3	0.335916	7.76602	1.49133	0.22201	0.596865
3361	YLR402W	0.47775	7.30241	1.48903	0.222367	0.597388
2665	ATG10	-0.280351	9.20006	1.48629	0.222792	0.597966
935	PUT1	-0.398936	7.05985	1.48557	0.222905	0.597966
858	CDC50	0.433715	6.58898	1.48192	0.223475	0.599061
1093	MAM1	-0.347488	7.94982	1.47829	0.224042	0.600051
3358	GDH3	0.318749	7.91467	1.47749	0.224168	0.600051
477	DIT1	0.438089	6.97649	1.47299	0.224874	0.601505
3564	MAP1	0.602565	5.84627	1.4691	0.225487	0.602031
1470	KIN1	-0.252694	8.9605	1.46855	0.225575	0.602031
635	FET4	0.319878	8.91049	1.46814	0.22564	0.602031
2674	MUB1	-0.391132	7.73793	1.46657	0.225888	0.602031
3219	YNR071C	-0.324255	8.34549	1.4661	0.225962	0.602031
559	TSL1	-0.304706	7.94506	1.46497	0.226141	0.602031
932	MME1	-0.235275	9.02994	1.46388	0.226314	0.602031
629	ULA1	-0.319077	8.24378	1.46352	0.226371	0.602031
167	LOH1	-0.270398	9.32875	1.46187	0.226632	0.602067
2925	SBH2	0.238162	9.00989	1.46063	0.22683	0.602067
1188	DIA3	-0.542736	6.0857	1.46036	0.226873	0.602067
2413	TRM44	0.418784	6.29093	1.4557	0.227615	0.603298
1086	NPR2	0.322308	8.35012	1.4554	0.227663	0.603298
2366	EHD3	0.214026	9.67657	1.45025	0.228487	0.604259
87	PIG1	-0.375715	7.28827	1.44988	0.228547	0.604259
1487	YDR431W	0.455226	6.71091	1.44828	0.228805	0.604259
3654	SRL2	0.312473	7.4496	1.44629	0.229124	0.604259
2282	YAL045C	0.353823	8.37697	1.44628	0.229126	0.604259
2484	BIL1	0.459371	7.17486	1.44606	0.229162	0.604259
335	YML079W	-0.318966	7.09521	1.44556	0.229242	0.604259
2606	SDH5	0.36377	7.97057	1.44432	0.229441	0.604259
590	AAT1	-0.444436	6.82699	1.44399	0.229494	0.604259
2781	DAL2	0.224329	9.5709	1.44031	0.230089	0.605395
1645	YGR273C	0.263347	8.70144	1.43847	0.230388	0.605646
970	JJJ2	0.433613	6.36944	1.43758	0.230532	0.605646
643	ANS1	-0.311676	8.63697	1.43669	0.230676	0.605646
1372	MTC2	-0.642222	6.27101	1.43336	0.231217	0.606376
2778	DJP1	0.405397	6.75767	1.43281	0.231307	0.606376
2448	HOM6	0.297166	7.8444	1.43101	0.231599	0.606376
2960	YKL071W	0.299163	8.39009	1.42967	0.231819	0.606376
727	YOR1	0.281541	9.18018	1.42954	0.23184	0.606376
295	ARI1	0.293039	8.4262	1.42877	0.231965	0.606376
763	ASE1	0.309399	8.95472	1.42794	0.2321	0.606376
3448	LAG2	0.34844	7.86529	1.4251	0.232565	0.607059
2702	YIR020W-B	0.364817	7.53466	1.42434	0.23269	0.607059
51	FUN19	-0.3385	7.36746	1.42104	0.233233	0.607964
3681	HST3	0.300351	8.10863	1.42023	0.233365	0.607964
2347	HIR3	0.275307	8.33815	1.41865	0.233626	0.608216
1397	YNL046W	0.424344	6.89802	1.41438	0.234331	0.609623
2920	APM4	-0.376479	8.05614	1.41209	0.23471	0.609916
2995	UBC5	0.338724	7.92535	1.41171	0.234773	0.609916
2166	SAG1	-0.211654	9.15106	1.40954	0.235132	0.61042
2343	CPA1	0.208853	9.64528	1.40637	0.235659	0.61136
3303	ILV1	-0.412605	7.38037	1.40468	0.235941	0.611662
887	ZRT1	-0.422955	7.6962	1.40055	0.236632	0.612863
3231	YDR154C	-0.412581	6.89964	1.39993	0.236735	0.612863
1820	TRK2	-0.374077	7.93065	1.39724	0.237186	0.613044
2	SXM1	-0.363936	7.58587	1.39633	0.237339	0.613044
248	RGS2	-0.282641	8.41864	1.39527	0.237517	0.613044
2503	VAB2	-0.39421	7.44254	1.39345	0.237823	0.613044
2415	EFT2	-1.14978	4.5488	1.39339	0.237833	0.613044
3451	ATP12	1.06164	5.0232	1.39301	0.237897	0.613044
2884	YEL068C	-0.276882	8.21912	1.39261	0.237965	0.613044
1377	MUP3	-0.481922	6.92797	1.3907	0.238287	0.613448
3029	DOA1	0.352307	7.85582	1.38934	0.238516	0.613612
3254	SIF2	0.496244	6.67003	1.3869	0.238929	0.614227
2716	IDS2	0.380784	6.81861	1.38597	0.239087	0.614227
3128	NFT1	-0.297102	8.26803	1.38368	0.239476	0.614227
2563	PAM17	-0.428886	7.38487	1.38312	0.239571	0.614227
2847	PEX14	-0.347284	7.50417	1.38233	0.239704	0.614227
2145	YGR122W	-0.727878	6.02443	1.38206	0.239751	0.614227
213	FCY1	-0.314427	8.52978	1.38035	0.240041	0.614545
2102	YPT31	0.29519	7.32527	1.37755	0.240519	0.614649
2200	MGA1	0.529707	5.39933	1.37723	0.240574	0.614649
3282	SWT1	-0.397175	7.35908	1.37701	0.240612	0.614649
3250	PCT1	0.350897	8.1026	1.37622	0.240746	0.614649
1472	SRO77	-0.432907	5.87013	1.37116	0.241612	0.616436
916	COX14	-0.33991	7.83851	1.36661	0.242395	0.618008
2329	YDL119C	-0.410476	7.05406	1.36208	0.243177	0.61956
922	EGT2	0.320513	8.79728	1.36115	0.243339	0.61956
34	YBR206W	-0.290474	7.80342	1.35866	0.24377	0.620231
3154	PET8	-1.14428	4.57632	1.35763	0.243949	0.620259
2859	CYC2	-0.317833	8.58413	1.35568	0.244288	0.62031
3481	RAD2	-0.436539	7.52109	1.35559	0.244304	0.62031
1245	YHM2	0.301801	9.02826	1.35171	0.244979	0.621378
1537	YOR041C	0.336938	7.20799	1.35125	0.24506	0.621378
1846	RTN2	0.176574	9.1218	1.34892	0.245467	0.621648
2210	YLR294C	0.310482	7.05024	1.34872	0.245502	0.621648
687	YBL053W	0.286731	8.31569	1.34578	0.246018	0.622196
746	HST1	0.30749	7.58943	1.34518	0.246123	0.622196
3444	SLF1	0.31152	8.19338	1.34197	0.246687	0.622196
2231	YGR050C	0.264464	8.37587	1.34194	0.246692	0.622196
3248	TDA8	0.192926	9.52623	1.34185	0.246708	0.622196
2910	LPP1	0.410049	6.40528	1.34098	0.246862	0.622196
1413	VTC2	0.190708	9.87088	1.34079	0.246895	0.622196
1816	YDL068W	0.580459	5.27582	1.3381	0.247369	0.622565
2103	TSR3	-0.541042	6.19686	1.33805	0.247378	0.622565
1501	DYN3	0.379813	7.70891	1.33671	0.247615	0.622738
3415	SHE1	-0.560334	6.40834	1.33318	0.24824	0.623886
3133	TOS6	0.31659	8.14652	1.32999	0.248807	0.624043
2717	YDR008C	-0.546277	5.67153	1.32934	0.248923	0.624043
2435	PAN6	-0.200288	9.09691	1.32863	0.249049	0.624043
813	LAP2	-0.273414	8.49278	1.32818	0.24913	0.624043
1784	UBP14	0.269044	8.63462	1.32809	0.249145	0.624043
316	GIS1	0.330055	7.74097	1.32303	0.250049	0.625884
427	YOR333C	-0.235114	8.7592	1.3192	0.250736	0.626863
3678	YDR306C	-0.400774	6.8865	1.31896	0.250779	0.626863
325	ADA2	-0.96685	4.46347	1.31736	0.251066	0.626867
2313	ATG12	-0.326378	8.34534	1.31662	0.251199	0.626867
1262	SIZ1	-0.47702	7.4259	1.31613	0.251289	0.626867
354	YAL058C-A	-0.281177	8.31058	1.31405	0.251662	0.627376
2562	AMD2	0.267043	8.81617	1.31234	0.251972	0.627666
2511	YJL118W	0.179973	9.67177	1.31112	0.252191	0.627666
2872	RER1	-0.416439	6.7382	1.31034	0.252333	0.627666
3322	NUT1	0.436165	6.3565	1.30966	0.252457	0.627666
3455	SPR28	-0.359258	7.30636	1.30867	0.252636	0.62769
1672	HOS4	0.428556	7.07946	1.30573	0.253169	0.628305
451	SIC1	-0.743802	4.82954	1.30543	0.253223	0.628305
229	MRP8	-0.403938	6.8957	1.30436	0.253418	0.628368
1977	RCO1	-0.365269	7.5471	1.30228	0.253798	0.628888
1777	YLR042C	0.292668	8.57613	1.30015	0.254186	0.629424
287	IES1	0.488818	5.69514	1.29811	0.254558	0.629424
3625	LGE1	-0.445939	6.62397	1.2975	0.25467	0.629424
3144	GTF1	0.662303	5.09818	1.29737	0.254694	0.629424
2969	YAL004W	0.277069	8.1434	1.29501	0.255128	0.630075
558	SOK1	0.181286	10.8709	1.29156	0.25576	0.631174
60	PIB1	-0.381691	7.5641	1.29014	0.256022	0.631174
560	UBP9	-0.229609	9.79086	1.2898	0.256084	0.631174
2400	STE20	-0.646495	5.7878	1.28784	0.256446	0.631646
3124	IRC24	0.266887	7.41475	1.28581	0.256821	0.632149
2336	YNL143C	0.183297	9.58317	1.28142	0.257635	0.633491
1994	PFS1	-0.236761	8.33024	1.27967	0.257961	0.633491
2036	YGR021W	0.266376	7.90716	1.27926	0.258037	0.633491
3695	GCG1	0.382658	7.38862	1.27895	0.258094	0.633491
3261	STE24	-0.210351	9.32176	1.27764	0.258339	0.633491
1993	YLR001C	0.241826	8.69155	1.27735	0.258393	0.633491
305	AHP1	0.360325	7.05287	1.27499	0.258833	0.63415
2203	YJR026W	0.214963	8.29174	1.27372	0.25907	0.63431
402	FRM2	0.253814	8.91905	1.26776	0.260188	0.636617
1447	FYV8	-0.451545	6.47978	1.26669	0.260389	0.636617
2359	CNA1	-0.331583	8.74679	1.26366	0.260959	0.636617
338	ICP55	0.26956	8.06027	1.26218	0.26124	0.636617
1230	YMR1	-0.296397	7.87093	1.26148	0.261372	0.636617
1610	YIL058W	-0.513684	6.48952	1.26137	0.261392	0.636617
1578	HFD1	-0.260554	8.72705	1.26088	0.261484	0.636617
1005	CBP2	0.18081	9.67637	1.26048	0.26156	0.636617
1714	YOL046C	0.306198	7.72289	1.25974	0.261701	0.636617
3407	YNL296W	-0.472652	6.45467	1.25957	0.261732	0.636617
2143	YER038W-A	0.32921	8.41715	1.25637	0.262339	0.637024
1054	MDH3	-0.397578	8.00994	1.25439	0.262716	0.637024
2485	ECM15	-0.484642	6.97945	1.25376	0.262835	0.637024
1151	RPS24B	-0.392102	7.29041	1.25315	0.262952	0.637024
2874	YML013C-A	-0.329622	7.86953	1.25263	0.26305	0.637024
1037	ARD1	-1.2951	4.55908	1.2523	0.263113	0.637024
2761	BNS1	-0.396084	6.48683	1.25219	0.263134	0.637024
1126	TPK2	0.235542	8.47677	1.25145	0.263276	0.637024
1717	GYP5	-0.387992	7.39739	1.24582	0.264352	0.63921
174	COQ10	-0.538104	6.40644	1.2432	0.264856	0.640011
2230	AST1	0.243556	9.05634	1.23994	0.265483	0.640187
752	YFL032W	0.436816	5.92738	1.23974	0.265521	0.640187
3221	PEX30	0.41882	7.15736	1.23966	0.265537	0.640187
189	CTT1	-0.31782	7.80829	1.23922	0.265621	0.640187
3355	AIM25	-0.242615	8.89217	1.2367	0.266107	0.640943
3184	AKR2	0.342229	7.92986	1.23262	0.266898	0.642088
1058	YLR111W	0.619898	5.8479	1.23154	0.267108	0.642088
1476	GAL10	0.380407	6.95183	1.23078	0.267255	0.642088
3674	YLL017W	0.362824	7.28843	1.23067	0.267276	0.642088
1270	YBR053C	0.211855	9.01609	1.22954	0.267497	0.642202
2885	YPR059C	-0.627008	5.0857	1.22477	0.268427	0.644015
2450	YIR016W	-0.186403	10.0483	1.22208	0.268954	0.644862
2707	INP54	0.319439	7.67133	1.22013	0.269335	0.644943
116	CCE1	0.421652	7.80631	1.22013	0.269336	0.644943
822	VPS41	-0.607142	6.24322	1.21602	0.270144	0.646238
2266	SVL3	0.31277	7.50012	1.2156	0.270226	0.646238
1008	ESC1	0.792898	5.24412	1.21221	0.270894	0.647239
204	THI3	0.441948	6.80473	1.21171	0.270994	0.647239
1473	PRS4	0.272522	8.42166	1.20877	0.271576	0.648211
3054	EAR1	-0.253681	8.83771	1.20679	0.271969	0.648418
1040	GTT1	0.250043	8.17679	1.20579	0.272167	0.648418
1910	SSE2	-0.328304	7.17481	1.20513	0.272299	0.648418
2427	YPS7	-0.329728	7.97126	1.2048	0.272364	0.648418
2566	ATG21	-0.274408	8.51623	1.20292	0.272738	0.648893
827	CCM1	0.608202	5.40211	1.20167	0.272987	0.649068
3416	CHA4	0.284674	8.32054	1.19855	0.273612	0.650135
2133	YHR202W	-0.346567	7.59808	1.19759	0.273805	0.650176
781	DAL82	-0.276715	8.30247	1.19372	0.27458	0.651601
2878	MSS51	0.331525	7.61471	1.1896	0.27541	0.652939
1127	SDH2	-0.419665	6.67509	1.18909	0.275513	0.652939
3460	EOS1	-0.529409	5.93706	1.18829	0.275674	0.652939
1996	PEX2	0.239115	8.71911	1.18441	0.276461	0.654385
2297	SHS1	0.281228	8.21552	1.18097	0.27716	0.65562
1220	PRM10	0.261733	8.01333	1.17991	0.277374	0.655708
1544	HMT1	0.327166	8.05568	1.17398	0.278585	0.658151
1128	TWF1	-0.275713	8.63493	1.17143	0.279108	0.658966
3376	SHH4	0.224801	8.17962	1.16962	0.279479	0.659034
360	PEX11	0.263167	8.40862	1.16859	0.27969	0.659034
122	YBL059W	-0.312242	7.68449	1.16816	0.279779	0.659034
3590	CYC7	0.309346	8.51799	1.16782	0.279849	0.659034
3292	ERG5	-0.373431	7.14414	1.16553	0.280321	0.659536
662	BXI1	-0.256697	9.25944	1.16506	0.280419	0.659536
2853	YGR127W	-0.212121	9.4378	1.16133	0.28119	0.660544
3217	NPR1	-0.530388	5.77348	1.16115	0.281227	0.660544
961	SLH1	0.435062	6.73524	1.15863	0.28175	0.660544
2235	CTH1	-0.276364	7.22025	1.15862	0.281752	0.660544
41	DLS1	-0.212618	8.51964	1.15817	0.281845	0.660544
3641	YPL114W	-0.389102	7.18908	1.15721	0.282045	0.660544
2586	SNL1	-0.463172	7.3371	1.15631	0.282233	0.660544
3289	YCL006C	-0.147497	10.3163	1.15564	0.282373	0.660544
1071	YIA6	-0.254592	7.5429	1.15525	0.282453	0.660544
3075	MRPS28	0.642807	5.79737	1.15316	0.282888	0.660802
3468	YPK9	-0.258691	8.20765	1.15301	0.28292	0.660802
1186	RRT8	-0.358584	7.24737	1.15145	0.283245	0.660962
1343	RSB1	0.32921	7.31796	1.15097	0.283346	0.660962
1692	PRY1	-0.199845	8.62798	1.15009	0.283531	0.660978
2601	JSN1	0.210734	9.53313	1.14894	0.283771	0.661121
3077	YOR062C	-0.278418	9.09807	1.14505	0.284589	0.662454
1678	RMT2	-0.757341	4.91511	1.14447	0.284709	0.662454
3658	CLN3	0.675328	5.14176	1.14055	0.285536	0.662454
1187	SKG3	-0.470883	6.41893	1.13816	0.286041	0.662454
125	YFL012W	-0.449683	6.42997	1.13748	0.286186	0.662454
2363	YBR027C	-0.302662	8.36579	1.13672	0.286345	0.662454
2843	YPL260W	-0.331791	7.71573	1.13596	0.286508	0.662454
2891	TOF1	-0.402906	6.5398	1.13595	0.286511	0.662454
681	YHR139C-A	0.320717	8.18869	1.13589	0.286522	0.662454
2639	KAP123	0.219812	8.24423	1.13513	0.286685	0.662454
1161	YMR090W	0.317585	7.94237	1.13379	0.286968	0.662454
473	ECM30	-0.334912	8.21518	1.13371	0.286985	0.662454
3251	YDR056C	0.35372	8.07312	1.13371	0.286986	0.662454
778	YJR056C	-0.260581	8.94348	1.13357	0.287016	0.662454
777	COX12	-0.381721	6.79658	1.13161	0.287432	0.662454
2403	PRY2	0.282817	8.12305	1.13097	0.287568	0.662454
3162	SPO1	-0.239097	8.72818	1.13097	0.287568	0.662454
1771	CST9	0.247146	8.80978	1.13073	0.28762	0.662454
1809	RGT2	-0.156347	9.41374	1.13005	0.287764	0.662454
817	YNL338W	0.307447	7.20816	1.12931	0.287922	0.662454
3682	ATF2	-0.214576	8.39979	1.12774	0.288257	0.662666
523	RMA1	-0.341897	7.96014	1.1272	0.288372	0.662666
892	ECM12	0.279232	7.97323	1.12438	0.288977	0.662977
1585	YLR122C	-0.262502	8.91436	1.12268	0.289343	0.662977
2820	BOP2	0.416892	7.05819	1.12255	0.28937	0.662977
1532	YMR252C	-0.237586	8.68358	1.12235	0.289413	0.662977
2221	PAU8	-0.223685	8.88689	1.12073	0.289761	0.662977
637	YMR119W-A	0.248609	7.98488	1.1198	0.289961	0.662977
3205	AMS1	0.293032	8.10807	1.11806	0.290336	0.662977
3633	LSM7	0.324567	7.4082	1.11788	0.290374	0.662977
3421	MSS116	-0.759586	4.50872	1.11788	0.290375	0.662977
96	LTE1	0.466004	6.94892	1.11685	0.290598	0.662977
1674	OXR1	-0.379917	7.62408	1.11587	0.29081	0.662977
545	IRC14	0.585597	5.3546	1.11439	0.291129	0.662977
958	IRC18	0.143683	9.86154	1.11361	0.291299	0.662977
2616	TMA16	-0.441413	6.85252	1.11342	0.29134	0.662977
3665	RPL24A	0.755587	4.99367	1.11329	0.291367	0.662977
685	YJL022W	0.378971	6.30998	1.11107	0.291849	0.662977
1020	YIH1	-0.318252	7.67151	1.11078	0.291911	0.662977
3399	BYE1	-0.206803	9.49406	1.1105	0.291974	0.662977
1436	YCT1	0.216035	8.4263	1.11031	0.292015	0.662977
2352	YAR028W	-0.276855	8.31905	1.10996	0.29209	0.662977
2191	FMP33	-0.441138	7.88733	1.1068	0.292779	0.664135
2033	STP1	0.800746	4.68771	1.10398	0.293394	0.665122
3549	YMR141C	0.224922	8.7269	1.10142	0.293954	0.665948
3357	LYS4	-0.291505	8.14305	1.10067	0.294118	0.665948
1527	DSF2	0.23082	9.04533	1.09923	0.294436	0.66616
32	PSY2	0.231992	8.32919	1.09831	0.294637	0.66616
2375	HSP30	0.270318	8.50928	1.09626	0.295088	0.66616
657	TPO5	-0.415258	6.99417	1.096	0.295145	0.66616
35	OYE3	0.275925	8.18173	1.09473	0.295425	0.66616
3027	INA1	-0.512665	6.39461	1.09465	0.295442	0.66616
163	SER1	0.377446	7.09261	1.09452	0.295471	0.66616
601	SPR6	0.267392	8.46144	1.09192	0.296046	0.667049
2360	BUD8	-0.292263	8.19267	1.09047	0.296368	0.667368
3009	YMR147W	-0.22192	9.16405	1.08924	0.296639	0.667572
2184	SKS1	0.335528	6.90388	1.08606	0.297346	0.668758
2397	CIN4	0.477149	6.63569	1.08402	0.2978	0.66907
2894	BOR1	-0.378799	7.5936	1.08381	0.297846	0.66907
2560	MRPL1	0.50496	5.29306	1.08166	0.298326	0.669741
1409	NIS1	0.17641	9.72028	1.07783	0.299184	0.670301
2224	MAK32	-0.308451	7.46297	1.07619	0.299552	0.670301
869	PHO85	0.640955	4.93921	1.07602	0.29959	0.670301
2459	YLR252W	0.318248	7.40841	1.07303	0.300262	0.670301
2959	YBR064W	0.188437	9.28208	1.0728	0.300314	0.670301
1098	TMA23	-0.918513	5.04733	1.07261	0.300356	0.670301
3194	CRP1	0.365724	6.88756	1.07237	0.300412	0.670301
2645	YGR283C	-0.32927	7.57562	1.07206	0.30048	0.670301
719	CBS2	0.502537	5.82728	1.07106	0.300707	0.670301
582	PTK1	0.270506	8.45387	1.07082	0.300761	0.670301
3626	AIM6	0.207873	8.75959	1.0705	0.300833	0.670301
2930	YNR063W	0.143029	10.0652	1.07028	0.300882	0.670301
3557	YMR084W	0.286189	8.64515	1.07007	0.300929	0.670301
3554	YKL031W	0.314707	6.67064	1.06818	0.301356	0.670847
749	HIS6	-0.434718	6.50345	1.06722	0.301574	0.67093
2935	MGA2	-0.449303	7.23541	1.06412	0.302277	0.672089
689	PFK26	-0.283689	7.70681	1.0609	0.30301	0.673075
2635	ADI1	-0.263675	9.09707	1.06058	0.303084	0.673075
1534	MVB12	-0.453822	6.35302	1.05632	0.304056	0.674027
103	PEX18	0.436815	6.0573	1.05604	0.304121	0.674027
3037	HHF1	-0.337231	7.00001	1.05595	0.304142	0.674027
2202	SPT7	-0.470274	6.47878	1.0552	0.304313	0.674027
2808	ATF1	-0.328706	8.27397	1.05452	0.30447	0.674027
3489	NCA3	0.169682	9.22988	1.05392	0.304605	0.674027
3620	MIG3	-0.283674	8.42483	1.05253	0.304924	0.674331
2004	RRM3	-0.637402	5.0352	1.05154	0.305152	0.674431
1688	GAL2	-0.32022	8.01853	1.04987	0.305538	0.674551
1990	GMC1	0.261373	7.66446	1.04929	0.305671	0.674551
3092	ECM31	0.323507	7.97313	1.04893	0.305753	0.674551
497	INP51	-0.378216	7.4992	1.04791	0.30599	0.674672
405	SVF1	0.365005	6.94122	1.04693	0.306214	0.674765
2791	PHO4	0.773385	4.8051	1.04551	0.306545	0.675091
688	RGI2	-0.37262	7.20095	1.04327	0.307063	0.675831
361	YFH7	0.247685	8.61962	1.04198	0.307361	0.676084
710	TGL2	0.20789	8.84648	1.03889	0.308079	0.677261
2368	APL2	-0.49383	6.00701	1.03753	0.308398	0.677559
112	ATR1	-0.231498	9.10478	1.03497	0.308995	0.678262
2975	AMF1	-0.190951	8.51521	1.03406	0.309207	0.678262
186	RPL26B	0.177545	9.1771	1.03158	0.309789	0.678262
260	SRB8	-0.722788	5.15297	1.03137	0.309838	0.678262
818	RNH1	-0.258309	8.48471	1.0308	0.309971	0.678262
434	YKL070W	-0.199563	8.95535	1.02996	0.310168	0.678262
2494	YNL235C	0.379682	6.79586	1.02986	0.310191	0.678262
908	SIP2	0.286095	7.78271	1.0296	0.310253	0.678262
1246	MDM32	0.319531	7.41222	1.02786	0.310661	0.678262
2357	CIN1	0.260887	8.30068	1.02751	0.310743	0.678262
2490	URN1	-0.310358	8.30913	1.02693	0.31088	0.678262
1067	RPN13	0.224971	8.69495	1.02525	0.311276	0.678262
3519	RMD1	0.451095	6.51597	1.02512	0.311309	0.678262
878	RGP1	0.508243	6.01461	1.02316	0.31177	0.678262
792	YOR338W	0.328558	7.82496	1.02277	0.311863	0.678262
3235	TVP18	0.212915	8.42051	1.02276	0.311866	0.678262
3624	TRP4	0.643175	5.45636	1.02246	0.311936	0.678262
1152	KTR7	0.252695	8.44649	1.02175	0.312103	0.678262
8	YGR053C	0.217303	8.31188	1.02119	0.312236	0.678262
312	BAP3	0.204395	8.94214	1.02058	0.312382	0.678262
1900	PMC1	-0.281077	7.88543	1.01853	0.312868	0.678837
429	BMT2	-0.329235	8.07059	1.01791	0.313015	0.678837
3370	YOL050C	-0.49639	6.7159	1.01715	0.313196	0.678837
2842	AMA1	0.32988	7.44096	1.01638	0.31338	0.678838
512	MET1	0.254941	8.63784	1.01377	0.314001	0.679786
3363	MIC60	-0.411447	7.81875	1.01049	0.314786	0.680626
1183	LEU1	-0.163403	9.05093	1.01022	0.314849	0.680626
2923	PKH2	0.328831	7.17423	1.00984	0.314941	0.680626
2477	BEM1	0.514588	5.98117	1.00842	0.315281	0.680963
2915	BDF2	-0.411865	6.14024	1.00623	0.315808	0.681406
573	YFL019C	0.303722	7.50129	1.00601	0.315861	0.681406
2905	EEB1	0.313888	8.02035	1.00375	0.316405	0.681406
2150	PGM1	-0.349099	7.09883	1.00309	0.316565	0.681406
2864	RTT101	-0.548998	6.4793	1.00299	0.316589	0.681406
67	YPF1	0.245789	8.31324	1.00298	0.31659	0.681406
3385	CTK3	-0.230682	8.24133	1.0011	0.317045	0.681987
1929	YGL159W	-0.291019	7.56286	0.998275	0.317728	0.682685
745	AVL9	-0.25588	8.62902	0.997862	0.317828	0.682685
604	YLF2	-0.432764	7.62665	0.997475	0.317922	0.682685
3200	GPG1	-0.478939	6.37704	0.99633	0.3182	0.682885
355	SYP1	0.350113	7.10515	0.995035	0.318515	0.683165
195	AAD4	-0.164092	9.42421	0.992867	0.319043	0.683901
1526	YNL095C	-0.187878	9.09485	0.991602	0.319351	0.684165
254	DNL4	-0.196944	9.36614	0.990663	0.31958	0.684261
1453	PSD2	-0.230036	8.99279	0.989544	0.319854	0.68445
1104	YJR128W	0.236336	9.01631	0.98864	0.320075	0.684528
1158	SEO1	-0.263669	8.59729	0.98663	0.320568	0.684855
255	YPR147C	-0.347003	7.2255	0.986506	0.320598	0.684855
3150	CUP9	0.273976	8.84097	0.985007	0.320966	0.684942
3074	RRT7	-0.229276	9.58592	0.984832	0.321009	0.684942
2784	YJL144W	0.233247	8.27726	0.983499	0.321336	0.685246
2455	BCS1	0.825786	4.28617	0.982338	0.321622	0.685308
1192	RNR3	0.133731	10.2781	0.981388	0.321856	0.685308
2057	LAG1	-0.231411	10.2986	0.980405	0.322099	0.685308
3227	RAD4	0.415072	7.0097	0.980377	0.322106	0.685308
3671	LSP1	-0.273641	7.72848	0.978497	0.32257	0.685603
1939	HRT3	-0.242716	8.7976	0.978316	0.322615	0.685603
418	YKL222C	0.303691	8.01213	0.972865	0.323967	0.687828
36	COX6	0.549521	5.96995	0.971916	0.324203	0.687828
2699	SHE9	-0.605848	5.28398	0.97185	0.324219	0.687828
1061	YTA7	-0.281445	7.37207	0.970789	0.324483	0.687994
153	CWP2	-0.312641	7.17704	0.966094	0.325656	0.690086
3331	YIR020C	0.215837	8.28551	0.965186	0.325884	0.690173
2243	YTA6	-0.277505	7.76663	0.959986	0.32719	0.692506
2127	MIC27	-0.240547	8.51735	0.958915	0.32746	0.692506
2374	ARG2	-0.202665	9.0979	0.958573	0.327547	0.692506
857	MAK3	-0.289756	6.98181	0.95599	0.328199	0.693254
814	YNL057W	0.178566	9.67447	0.95506	0.328435	0.693254
2504	YBL028C	-0.341512	7.20937	0.954362	0.328611	0.693254
1579	EMP47	-0.28027	7.65293	0.954212	0.328649	0.693254
331	YIR044C	0.430133	6.81684	0.949459	0.329857	0.695405
1716	MSO1	0.220715	8.4345	0.947783	0.330284	0.695562
3229	FIN1	-0.342137	6.31742	0.946867	0.330518	0.695562
1551	ATG27	0.269264	8.06307	0.946713	0.330557	0.695562
3592	YOR268C	-0.341868	7.25257	0.94595	0.330752	0.695562
1719	SNC1	-0.302247	8.01314	0.945485	0.330871	0.695562
2922	NIT2	0.248838	7.92965	0.942167	0.331721	0.696953
198	YBR090C-A	0.31916	7.67948	0.940214	0.332223	0.697212
2741	MIG2	0.262418	7.51212	0.939897	0.332304	0.697212
1497	YMR082C	0.220315	8.62403	0.939489	0.332409	0.697212
3550	YLR311C	0.211968	8.905	0.938525	0.332657	0.697337
940	BER1	-0.344739	7.13797	0.937329	0.332966	0.697588
3628	YJL163C	0.344932	6.48697	0.935239	0.333505	0.698324
3179	SDH4	-0.4315	6.92489	0.93298	0.33409	0.699152
2426	LRS4	0.678806	4.99067	0.931901	0.33437	0.699342
1940	YNL324W	-0.440433	5.5847	0.927689	0.335464	0.701236
677	RAD23	0.286449	7.19359	0.9262	0.335852	0.701651
2934	YMR326C	-0.188536	8.76223	0.922102	0.336924	0.703492
2158	YOR289W	0.190388	9.14381	0.920303	0.337395	0.70408
1122	YDL177C	-0.123258	10.5165	0.918474	0.337876	0.704685
223	YGR164W	0.493978	6.08573	0.915953	0.33854	0.705673
3484	FIT1	-0.336845	8.0784	0.91416	0.339013	0.705916
1341	SWT21	0.367361	6.39073	0.913912	0.339078	0.705916
3119	ERP2	0.26879	8.21283	0.912994	0.339321	0.705916
2428	TPO1	0.239337	8.66443	0.91138	0.339748	0.705916
748	RCK2	-0.484275	5.57474	0.91098	0.339855	0.705916
1503	ISN1	0.151913	9.99894	0.910707	0.339927	0.705916
3021	FHN1	0.216991	8.27407	0.910463	0.339992	0.705916
3262	AQY2	0.205411	8.80304	0.909524	0.340241	0.706038
3068	PHB1	0.266092	7.86494	0.908391	0.340542	0.706184
1694	HAP4	0.327758	6.41879	0.907524	0.340772	0.706184
1568	YGK3	0.283579	7.42244	0.907105	0.340884	0.706184
2760	MLP1	-0.236926	8.16941	0.905108	0.341416	0.706891
2797	LCL1	0.297629	7.65564	0.904195	0.341659	0.707
1911	ERV15	0.379986	6.23165	0.903362	0.341882	0.707065
1667	YDL073W	0.561472	4.9414	0.902288	0.342169	0.707264
845	RDH54	0.32112	8.23512	0.899945	0.342796	0.708165
1427	YLR287C	0.302813	7.78367	0.898996	0.343051	0.708296
3211	YCR025C	-0.291223	6.73818	0.895916	0.343879	0.708405
843	RAD59	-0.31428	6.72465	0.895751	0.343924	0.708405
3551	YGL230C	-0.260017	7.54979	0.895394	0.34402	0.708405
683	CLN1	-0.211553	8.71119	0.894494	0.344262	0.708405
1462	MPO1	0.251274	8.01171	0.89404	0.344385	0.708405
1995	DIG1	0.427612	5.68662	0.893318	0.34458	0.708405
3001	ENV11	-0.302096	6.7785	0.892695	0.344748	0.708405
3330	APM1	0.213076	8.1406	0.89233	0.344847	0.708405
3587	YDL187C	-0.13616	10.2879	0.891821	0.344984	0.708405
1894	SEG1	-0.198153	8.39981	0.891119	0.345174	0.708405
1050	HPT1	0.382425	6.12837	0.890992	0.345209	0.708405
1435	YOR093C	0.213247	8.33289	0.889156	0.345706	0.708804
1546	ATO3	-0.357727	7.60756	0.888861	0.345786	0.708804
2676	HFA1	0.39944	5.75534	0.884082	0.347086	0.709398
884	GTR1	-0.423855	6.60443	0.883806	0.347161	0.709398
3341	ATG3	-0.286911	8.43029	0.883538	0.347235	0.709398
3145	RPS26B	-0.707096	4.70043	0.883264	0.347309	0.709398
119	YGL199C	0.18899	9.25125	0.883241	0.347315	0.709398
2660	YDR109C	-0.262028	7.63243	0.883036	0.347372	0.709398
1191	HAM1	0.219454	8.708	0.882817	0.347431	0.709398
3698	DCN1	0.347918	7.54917	0.88182	0.347704	0.709398
1316	BSC4	-0.26714	8.34533	0.881467	0.3478	0.709398
1555	YLR334C	-0.366356	7.36872	0.879465	0.348348	0.710124
772	PCL7	-0.267478	8.7386	0.8782	0.348695	0.710432
304	RRP8	-0.608267	5.224	0.877515	0.348883	0.710432
2188	DCK1	0.198633	8.76553	0.876042	0.349288	0.710865
154	YNL319W	0.247472	8.69248	0.873731	0.349924	0.710969
3004	PET20	0.204382	8.70548	0.873456	0.35	0.710969
660	CTS1	0.260973	9.33828	0.873079	0.350104	0.710969
2442	YKR075C	-0.280126	8.474	0.873068	0.350107	0.710969
2629	MRP49	-0.311483	8.15038	0.871037	0.350668	0.711689
636	UGX2	-0.19153	8.59288	0.870333	0.350863	0.711689
3402	YKR047W	0.545662	6.93739	0.869699	0.351039	0.711689
2840	YMR034C	-0.21937	9.02724	0.868588	0.351347	0.711804
2817	PGM2	0.249358	7.15225	0.868107	0.35148	0.711804
3661	SAM1	-0.291404	8.10362	0.866158	0.352021	0.712511
2409	TPS3	-0.230744	7.87025	0.864559	0.352466	0.713021
2304	SNF1	0.554892	4.8594	0.863792	0.35268	0.713064
1448	YPR096C	-0.141383	9.49223	0.862134	0.353142	0.713107
2318	MTD1	0.213981	8.97697	0.861972	0.353187	0.713107
349	YBR197C	-0.211353	8.51958	0.861645	0.353279	0.713107
3579	GAL4	0.247535	8.61589	0.860635	0.353561	0.713164
515	SFH5	0.308923	7.52301	0.860166	0.353692	0.713164
917	YIL059C	-0.211896	8.2757	0.858128	0.354263	0.713926
1812	RTT107	-0.875255	3.95936	0.855624	0.354966	0.71441
3540	MDM38	-0.555184	5.28368	0.85481	0.355195	0.71441
2095	TOK1	-0.223188	8.06605	0.854646	0.355241	0.71441
1149	TIS11	0.248289	7.77539	0.854526	0.355275	0.71441
2421	SHY1	-0.24745	7.34299	0.852917	0.355728	0.714933
390	HSP31	0.608705	4.91793	0.851388	0.35616	0.715079
1808	IMG2	0.843468	5.14476	0.850761	0.356337	0.715079
2463	YJL068C	-0.160571	9.24032	0.850424	0.356432	0.715079
3465	YBR099C	-0.484444	5.83859	0.849925	0.356573	0.715079
525	COX8	-0.408014	6.81938	0.845509	0.357826	0.717202
1893	LAM4	-0.23317	8.48768	0.843137	0.358501	0.717894
505	RAD6	-0.286596	7.26494	0.842933	0.358559	0.717894
2388	VBA5	0.182279	8.90084	0.841672	0.358919	0.718124
465	PPT1	0.216235	8.55036	0.841103	0.359082	0.718124
2241	YNL195C	0.226478	8.33646	0.839891	0.359428	0.718124
2958	RDS2	0.20179	8.48085	0.839576	0.359518	0.718124
1276	YOL057W	0.284922	7.74236	0.838865	0.359722	0.718124
1082	PAC2	-0.213082	8.24944	0.83814	0.359929	0.718124
995	PRM4	0.362125	6.38315	0.837781	0.360032	0.718124
1634	RFM1	0.320242	7.19153	0.836881	0.36029	0.718252
344	DIA1	0.261285	8.03737	0.834659	0.360929	0.719138
3558	YHR210C	-0.327693	7.20315	0.832221	0.361631	0.72015
2666	DIN7	0.191237	8.40496	0.830584	0.362104	0.720703
3516	SNN1	-0.28954	7.63033	0.828979	0.362568	0.721239
847	ASM4	-0.368753	6.71189	0.82691	0.363168	0.721795
1238	PBS2	-0.398174	5.71123	0.825186	0.363668	0.721795
384	SPO13	-0.501449	4.59109	0.824866	0.363761	0.721795
358	YBL036C	-0.255367	8.47267	0.824105	0.363983	0.721795
1655	YPL205C	-0.537433	4.99714	0.824096	0.363985	0.721795
2105	YDL134C-A	-0.498377	5.93104	0.823986	0.364017	0.721795
2073	YDR220C	-0.420316	6.229	0.821119	0.364853	0.723065
737	SUC2	0.139656	9.79934	0.81954	0.365315	0.723462
2093	ROX1	-0.217205	8.43709	0.81804	0.365754	0.723462
1880	IDP1	-0.641713	5.13084	0.817941	0.365783	0.723462
2130	YOL114C	-0.242354	7.98733	0.81722	0.365994	0.723462
3406	YNR029C	0.322193	7.58055	0.817097	0.36603	0.723462
934	YBR116C	0.330144	6.12079	0.815071	0.366625	0.723782
3647	SCT1	0.328872	6.82118	0.814945	0.366662	0.723782
2901	NRT1	0.261989	8.21243	0.814133	0.366901	0.723782
3545	MYO4	0.268193	7.77847	0.813408	0.367115	0.723782
3232	YDR535C	-0.33609	6.42643	0.81322	0.36717	0.723782
3371	YMR085W	0.218109	8.45375	0.810677	0.36792	0.724875
1464	CDH1	0.356753	5.9686	0.809334	0.368317	0.725272
785	YBL094C	0.29802	8.03443	0.808529	0.368556	0.725355
2875	SLP1	0.357951	6.1585	0.807022	0.369002	0.725848
1520	KAR5	-0.230284	8.46454	0.802555	0.37033	0.727636
901	QDR3	-0.190106	8.90367	0.80203	0.370487	0.727636
1000	YDR340W	0.290276	7.23942	0.800969	0.370804	0.727636
1340	TMA17	-0.209946	8.45022	0.799832	0.371144	0.727636
166	HIM1	0.415153	6.34036	0.799681	0.371189	0.727636
2208	TFB6	-0.507124	5.50761	0.799527	0.371235	0.727636
2800	PXL1	0.191244	8.58306	0.798432	0.371563	0.727636
2536	HLR1	0.264287	7.55915	0.798215	0.371628	0.727636
3204	CAD1	0.252645	7.97138	0.79804	0.37168	0.727636
2358	YBR144C	0.300371	7.59146	0.796827	0.372044	0.727856
3135	YPL108W	-0.256032	7.28395	0.796243	0.372219	0.727856
1834	BAT2	0.158847	9.27077	0.7957	0.372382	0.727856
3471	SPO19	-0.228425	8.531	0.79325	0.373119	0.728911
1604	RPS23A	0.519502	5.5048	0.791702	0.373586	0.728983
691	YPR089W	0.369639	6.77377	0.791329	0.373699	0.728983
2091	MEI4	-0.253099	7.87986	0.791169	0.373747	0.728983
1613	YBR051W	-0.215911	8.01105	0.789891	0.374133	0.729353
10	FSH3	-0.265262	7.93363	0.788265	0.374625	0.729928
3359	RRT5	-0.283562	7.28915	0.786454	0.375174	0.730613
686	ADE4	0.220362	7.90127	0.783782	0.375987	0.731221
407	SRP40	0.317533	6.78023	0.783398	0.376104	0.731221
3685	YER134C	0.342043	6.2628	0.782281	0.376444	0.731221
3212	YGR272C	-0.444161	5.87404	0.781713	0.376618	0.731221
761	PDR3	-0.295402	8.18465	0.781025	0.376828	0.731221
1486	YPS3	0.189346	8.50853	0.780971	0.376844	0.731221
1203	FES1	0.583986	5.55661	0.78089	0.376869	0.731221
1223	NPP2	-0.223538	8.469	0.778246	0.377678	0.732091
162	OCA5	-0.393841	6.88988	0.777932	0.377774	0.732091
2882	GDH1	0.313795	7.93909	0.776912	0.378087	0.732091
2287	ASC1	-0.207697	8.42575	0.776787	0.378125	0.732091
2420	AVT5	-0.183198	8.54687	0.775941	0.378385	0.732091
3696	YNR042W	-0.362905	6.92259	0.775555	0.378504	0.732091
3223	CSR2	0.239198	8.67432	0.773996	0.378984	0.732636
3126	MIX23	0.245579	8.20098	0.772814	0.379348	0.732957
2722	YNL285W	0.305204	6.42546	0.770528	0.380054	0.733938
3301	HKR1	-0.354781	6.84514	0.769219	0.380459	0.733999
2771	YOR225W	-0.347872	7.25492	0.769144	0.380482	0.733999
2034	MRX4	0.179599	8.64688	0.766579	0.381278	0.734792
1536	YER152C	-0.313227	7.62084	0.766539	0.38129	0.734792
3537	PSH1	0.635237	5.5904	0.76539	0.381647	0.735098
3044	MTH1	0.400633	6.34904	0.764714	0.381857	0.73512
2444	PRM3	-0.339157	6.92984	0.763091	0.382363	0.735496
2755	INP2	0.236771	7.88392	0.759451	0.3835	0.735496
2770	CIR1	-0.22959	8.61137	0.758797	0.383705	0.735496
28	REG2	0.118195	9.98207	0.757757	0.384031	0.735496
2626	DAN1	-0.149988	9.91305	0.757652	0.384064	0.735496
2319	YOR314W	-0.253421	6.74826	0.756929	0.384291	0.735496
105	DUR1,2	0.237395	8.41652	0.756759	0.384345	0.735496
511	YMR317W	0.179467	9.43194	0.75537	0.384781	0.735496
2522	YDR239C	-0.200992	8.54924	0.754123	0.385174	0.735496
241	SNT2	0.177886	8.61266	0.753988	0.385216	0.735496
2748	VTA1	-0.319378	7.06808	0.753847	0.385261	0.735496
2981	MAL13	0.182488	8.82673	0.753535	0.385359	0.735496
3325	SCS22	0.144821	9.04745	0.753088	0.3855	0.735496
1774	HSP150	0.375509	6.33943	0.752981	0.385534	0.735496
1896	LAT1	0.252296	7.64297	0.751975	0.385852	0.735496
882	PCD1	0.259865	7.20037	0.751814	0.385902	0.735496
911	SEC66	-0.94202	4.84437	0.751558	0.385983	0.735496
1665	GEP7	0.152183	9.36573	0.751149	0.386113	0.735496
3143	YBR241C	0.160417	8.61222	0.751132	0.386118	0.735496
2615	HUB1	0.132204	9.37791	0.750987	0.386164	0.735496
3530	TSA1	-0.316304	6.81915	0.750794	0.386225	0.735496
1392	CSM1	-0.471619	5.78377	0.748232	0.387036	0.736322
963	ATO2	0.248264	8.75784	0.748169	0.387056	0.736322
1567	POM152	-0.303935	8.37946	0.743129	0.38866	0.738216
3508	TDA9	-0.287999	6.61371	0.742818	0.38876	0.738216
534	CAF4	-0.398465	6.53121	0.742073	0.388998	0.738216
3397	CAF130	0.205584	7.65556	0.741932	0.389043	0.738216
3183	HRD3	0.358655	6.83961	0.741912	0.389049	0.738216
1285	RBD2	0.205298	8.39132	0.74007	0.389638	0.738358
2416	URA10	0.193971	8.3979	0.739326	0.389877	0.738358
2298	YPR153W	0.334051	5.89954	0.738286	0.390211	0.738358
885	YDR048C	-0.207639	8.37193	0.736656	0.390734	0.738358
1941	DFG5	-0.289211	8.52989	0.736579	0.390759	0.738358
1011	CHL4	0.432648	5.89341	0.736122	0.390906	0.738358
326	TOG1	-0.255186	8.28472	0.735716	0.391037	0.738358
2481	FMC1	-0.18074	8.5604	0.7353	0.391171	0.738358
1803	YHL037C	0.451463	5.77674	0.734973	0.391276	0.738358
3109	YBR071W	0.234356	8.49612	0.734457	0.391442	0.738358
426	MIX14	0.240425	7.27495	0.734163	0.391537	0.738358
3332	TGL1	0.228116	7.71169	0.733378	0.39179	0.738358
2632	GDE1	0.230804	8.26689	0.733167	0.391859	0.738358
3597	SSA1	0.21589	8.94143	0.73291	0.391942	0.738358
1471	YOR296W	0.248112	7.42056	0.732078	0.39221	0.738358
2353	DPB3	-0.461669	5.84388	0.731754	0.392315	0.738358
1034	LAM6	0.259454	7.91883	0.729643	0.392999	0.738389
1449	ATP10	0.359125	6.08811	0.72957	0.393023	0.738389
2342	PKR1	-0.544328	4.91237	0.729364	0.393089	0.738389
3201	HIR2	0.291661	6.98606	0.729241	0.393129	0.738389
38	ARF3	0.255123	6.99357	0.727864	0.393577	0.738553
715	AGP3	-0.284561	7.82904	0.726819	0.393916	0.738553
322	RPL43B	-0.188546	8.26622	0.726364	0.394064	0.738553
3198	YER186C	0.297714	7.66353	0.725991	0.394186	0.738553
2156	YPR039W	0.196846	8.70191	0.725905	0.394214	0.738553
1602	LOT5	0.263991	8.13298	0.72496	0.394522	0.738755
2164	MRS3	0.222084	8.4707	0.721476	0.39566	0.740351
732	FIR1	0.33716	6.75868	0.72113	0.395774	0.740351
3127	RRT1	0.275176	7.22656	0.719825	0.396201	0.740776
1745	MAM33	-0.145855	9.44197	0.718743	0.396557	0.741066
313	YGR069W	-0.326656	7.03041	0.71723	0.397054	0.741621
2348	FPR1	-0.34929	7.06909	0.714676	0.397896	0.742819
2489	GRX1	-0.172285	9.09747	0.71396	0.398132	0.742886
658	SHM2	0.209182	8.4204	0.713186	0.398388	0.742989
1931	YDR391C	0.403496	5.72929	0.709848	0.399494	0.744406
1347	AGE2	0.244343	7.36849	0.70968	0.39955	0.744406
1541	PTC6	-0.294877	7.98189	0.708165	0.400054	0.744969
3240	KAP122	-0.378304	6.22745	0.70622	0.400701	0.74549
2849	MDM10	0.585467	5.40637	0.706116	0.400736	0.74549
1064	COQ4	0.4077	6.47513	0.704369	0.40132	0.745795
1165	YER121W	-0.358104	6.74922	0.704014	0.401438	0.745795
522	YNR065C	0.137194	9.57248	0.701628	0.402237	0.745795
584	PUF2	-0.167341	8.88126	0.700305	0.402681	0.745795
3058	RNH201	-0.180529	8.99754	0.700245	0.402702	0.745795
2954	PHD1	0.339286	7.09465	0.699959	0.402798	0.745795
1021	PET10	-0.228949	8.21691	0.699361	0.402999	0.745795
3419	MAP2	0.335713	6.70081	0.699311	0.403015	0.745795
3634	YJL132W	-0.148827	9.712	0.69858	0.403261	0.745795
[truncated: 1,703 more rows]

## Sheet: P-value < 0.05
	genes	logFC	logCPM	LR	PValue	FDR
2775	PFD1	-6.93995	5.02164	24.6529	6.86407e-07	6.65839e-05
3595	VPS27	-6.91141	4.52297	19.9387	7.99645e-06	0.000558545
1959	BRO1	-6.73299	4.40265	15.6196	7.74473e-05	0.00335727
2432	LEM3	-6.24574	3.95434	16.2139	5.65767e-05	0.00265123
487	LAS21	-6.21401	4.19181	15.7191	7.34768e-05	0.00323823
1963	VPS36	-6.05608	4.35172	14.2469	0.000160323	0.00605628
2151	VPS3	-5.92376	3.52518	9.59946	0.00194634	0.0390468
1861	VPS8	-5.24235	5.40469	23.7736	1.08357e-06	9.55086e-05
2790	MNL2	-4.69333	5.96965	43.8351	3.57243e-11	9.81459e-09
2700	SLG1	-4.01346	4.80491	8.75992	0.00307922	0.0540251
548	PEP8	-3.8646	5.83138	43.7603	3.71162e-11	9.81459e-09
3552	YNR005C	-3.75029	3.89432	9.68379	0.00185901	0.0385019
216	YAP1802	-3.64574	7.23581	65.2953	6.44739e-16	5.96706e-13
2071	VPS35	-3.4655	6.17578	30.0043	4.31085e-08	5.31959e-06
1836	VPS25	-3.43545	4.76376	10.9365	0.000942859	0.0230089
3088	API2	-3.31549	5.76437	15.1515	9.92183e-05	0.00403633
1482	VPS30	-3.30895	7.13529	52.3866	4.55817e-13	2.10929e-10
3473	RPS8A	-3.29409	6.02685	26.5396	2.58196e-07	2.65511e-05
904	VPS20	-3.25789	4.80615	13.24	0.000274043	0.00948137
2265	PDR5	-3.13844	5.58551	16.6892	4.40301e-05	0.00223139
1439	VPS71	-3.13336	5.50313	13.6665	0.000218314	0.00787398
2542	PSY4	-3.06618	5.82527	20.5762	5.7305e-06	0.000415967
1636	YGR242W	-3.05508	7.77463	49.8415	1.66683e-12	6.85623e-10
2254	CCW12	-3.02447	4.99693	8.49215	0.00356682	0.0592124
1638	CSG2	-2.97172	4.82283	7.35702	0.00668014	0.0923326
1279	PTC1	-2.97001	5.10546	12.9608	0.000318089	0.0101827
1732	SWI4	-2.96609	4.50077	7.49579	0.00618434	0.0887381
3574	OST6	-2.94405	8.21767	93.1266	4.90529e-22	9.07969e-19
2877	RVS167	-2.89888	6.53563	31.5688	1.92499e-08	2.98841e-06
1456	SNF8	-2.86673	4.85396	7.7254	0.00544493	0.0819395
433	VPS38	-2.85337	7.16112	38.2586	6.19625e-10	1.27436e-07
1588	VPS72	-2.76755	4.49253	6.98298	0.00822885	0.102916
2729	MIG1	-2.73524	8.0118	62.0832	3.29247e-15	2.43774e-12
3609	MOG1	-2.7295	5.141	6.86046	0.00881236	0.106612
2384	CKB2	-2.70793	6.44633	18.1326	2.06043e-05	0.00129283
2667	SWR1	-2.67198	4.75538	9.86002	0.00168909	0.0359369
353	ERG24	-2.62127	5.91316	17.4745	2.91193e-05	0.00166263
517	POP2	-2.61885	4.90249	7.38253	0.00658604	0.0923326
3114	OPI9	-2.60866	4.71964	10.4842	0.00120399	0.0276843
832	KCS1	-2.56534	4.93742	7.54054	0.00603261	0.0882716
3057	KHA1	-2.56092	8.80413	56.0698	6.99433e-14	3.76405e-11
2628	APS3	-2.53577	6.53699	28.857	7.79252e-08	9.30578e-06
651	CSE2	-2.43684	6.54704	23.4553	1.2785e-06	0.000107569
1922	SKN7	-2.43199	7.87934	73.3391	1.09185e-17	1.34734e-14
2328	HPR1	-2.34758	5.2731	9.90893	0.00164479	0.0354012
986	SNX3	-2.31079	7.85062	56.0355	7.11733e-14	3.76405e-11
1087	ETR1	-2.30448	4.9835	6.54143	0.010539	0.11895
1875	NCS2	-2.3038	5.93468	12.887	0.000330875	0.0103805
1065	BEM4	-2.2884	5.59832	10.7747	0.00102898	0.0242629
3309	COG8	-2.1574	6.19182	8.94957	0.00277534	0.0500827
2832	MCK1	-2.12444	7.50982	23.4986	1.25004e-06	0.000107569
1881	RPB9	-2.1213	5.2289	7.37051	0.00663022	0.0923326
2303	VPS21	-2.09666	5.38325	10.272	0.00135062	0.0297732
40	PBP1	-2.0622	8.30882	34.6348	3.97735e-09	6.6928e-07
126	IPT1	-2.05082	8.26474	49.623	1.86314e-12	6.89735e-10
2766	MSN5	-1.99183	7.65162	31.1864	2.34398e-08	3.21386e-06
81	PRO2	-1.9846	6.33101	13.7261	0.000211496	0.00775205
1832	RPS10B	-1.94565	5.91597	10.8668	0.000979037	0.0233832
2661	SUR1	-1.94189	7.2743	31.4393	2.05772e-08	3.04313e-06
2539	VPS5	-1.92653	6.57917	17.4697	2.91925e-05	0.00166263
1756	ARO2	-1.92641	5.46236	10.9759	0.000923034	0.0227805
1969	THP1	-1.89279	4.85729	4.68816	0.0303712	0.233834
2619	LSM1	-1.87004	7.43356	23.9049	1.01215e-06	9.139e-05
3513	KTR4	-1.80837	8.28723	40.0425	2.48496e-10	5.48044e-08
1368	GYP1	-1.78607	7.2401	15.5845	7.88986e-05	0.00335727
2701	VAM10	-1.78013	8.05203	27.9141	1.26825e-07	1.38091e-05
3327	APL5	-1.77031	6.35796	13.7408	0.000209844	0.00775205
1947	PIM1	-1.76394	5.25431	6.60873	0.010148	0.117081
957	GEF1	-1.74682	7.51412	18.0491	2.15279e-05	0.00132267
898	COG7	-1.74163	5.70411	7.41231	0.00647792	0.0922356
2507	PTM1	-1.74005	8.31383	37.8113	7.79301e-10	1.51841e-07
3111	YPT7	-1.7315	7.01826	15.2604	9.36577e-05	0.00385245
194	RTK1	-1.72038	6.21517	7.46863	0.00627832	0.0897387
310	SEC72	-1.71885	7.17823	23.1541	1.49526e-06	0.000120336
741	RPL34B	-1.69827	7.20601	19.2484	1.14769e-05	0.000758708
1019	NBP2	-1.68124	5.3851	5.61678	0.0177893	0.163305
1141	RIM101	-1.67806	6.63931	8.63427	0.00329898	0.0557663
2931	TDH1	-1.66373	8.06284	30.0627	4.18293e-08	5.31959e-06
2697	CCR4	-1.65464	5.74757	6.90579	0.00859171	0.105096
12	PAN3	-1.64466	7.12157	16.8448	4.05649e-05	0.00211634
489	BGL2	-1.64353	6.22055	13.4329	0.000247246	0.0087172
1800	DAL81	-1.61855	4.42727	3.84856	0.0497888	0.306702
1117	DCR2	-1.61847	8.66367	31.5563	1.93738e-08	2.98841e-06
1844	YAR044W	-1.60281	6.5887	14.4534	0.000143667	0.00559846
2526	DPH5	-1.59647	5.60461	11.9934	0.000533885	0.015523
667	PIN4	-1.59547	6.44601	11.1998	0.000818072	0.0211783
1218	VPS4	-1.59234	4.82967	5.77999	0.0162097	0.156569
3052	DUS4	-1.57238	5.38782	7.7801	0.00528247	0.0804762
2153	TRM9	-1.57202	5.6694	5.27091	0.0216847	0.18497
1523	YGR012W	-1.56097	6.99999	11.8749	0.000568969	0.0162025
3193	NEW1	-1.5462	6.3056	6.90367	0.0086019	0.105096
2046	YBL071C	-1.53402	6.97515	9.54898	0.0020006	0.0393949
1219	SWC3	-1.51839	9.89811	100.004	1.52102e-23	5.63081e-20
2691	LST4	-1.5006	5.59389	5.21172	0.0224351	0.188761
1953	ENV9	-1.49271	6.99673	7.9034	0.00493418	0.0770732
2833	MAL33	-1.49213	8.12303	28.19	1.09972e-07	1.23662e-05
3020	RSC1	-1.49196	6.61415	8.59915	0.0033632	0.0560837
3612	MRX6	-1.46099	7.47458	12.9389	0.00032182	0.0101827
1177	HGH1	-1.45666	6.5254	5.69433	0.0170198	0.159917
3412	YGL046W	-1.44771	7.05327	11.3504	0.00075431	0.0199461
2209	DEP1	-1.42199	5.0988	6.60801	0.0101521	0.117081
2213	RRT2	-1.41969	7.3224	9.96416	0.00159617	0.0345557
1376	CLD1	-1.41669	5.36127	8.40626	0.00373932	0.0615243
2402	SWH1	-1.40802	8.31508	26.9944	2.04044e-07	2.1582e-05
1419	ERG6	-1.40459	5.54801	3.94426	0.0470315	0.299159
2024	YCR087C-A	-1.4027	7.33182	12.6949	0.000366653	0.0110354
150	YER119C-A	-1.39719	5.91232	5.06698	0.0243858	0.199285
3046	PBP4	-1.3853	6.04147	6.94052	0.00842644	0.103982
3440	MEH1	-1.36619	6.92597	11.6621	0.000637846	0.0176217
1644	ALG5	-1.35689	7.84193	10.2631	0.00135718	0.0297732
903	AIM26	-1.3547	5.92098	5.73424	0.0166373	0.158238
1299	MKC7	-1.35366	7.24967	21.2594	4.0113e-06	0.000296996
2180	PDR17	-1.34904	7.63997	13.1881	0.000281732	0.00956855
3085	TMA22	-1.34806	6.70127	9.36675	0.00220957	0.042164
2826	YIL170W	-1.34475	9.54637	49.231	2.27523e-12	7.01907e-10
1046	RIM20	-1.34203	6.52832	9.12547	0.00252075	0.0466591
640	RPL35B	-1.32966	9.03248	36.9248	1.22773e-09	2.27253e-07
1053	RIM8	-1.32787	7.35138	12.1022	0.000503633	0.0147972
257	YLR391W	-1.31803	7.69666	9.69993	0.00184275	0.0385019
2059	FBP26	-1.31795	7.08843	9.15158	0.00248504	0.0462292
718	TMA20	-1.31534	6.87771	11.8312	0.000582461	0.0164601
3559	HSE1	-1.31105	9.57927	49.348	2.1435e-12	7.01907e-10
2305	RPL40A	-1.30732	7.24635	8.67981	0.00321754	0.0547588
704	GTR2	-1.29851	5.53401	4.13115	0.0421008	0.283067
3157	VPS28	-1.29185	5.42218	4.46258	0.0346452	0.251978
3447	GPT2	-1.28662	6.97747	12.7936	0.000347812	0.01073
1389	PTR2	-1.28555	6.91907	11.5782	0.000667305	0.0181644
3125	SPS18	-1.27609	4.84608	3.93579	0.0472689	0.300153
941	SAP155	-1.26539	7.58738	19.9466	7.96358e-06	0.000558545
239	EPS1	-1.26363	6.41594	4.64204	0.031198	0.236727
3395	OPI3	-1.24885	8.11771	14.3364	0.000152883	0.00583478
1307	YAP3	-1.24439	5.88799	4.422	0.0354785	0.253534
159	IRE1	-1.24002	8.17647	15.9204	6.60636e-05	0.00301935
156	YBR113W	-1.23842	5.38786	5.01109	0.0251855	0.202688
269	YPR114W	-1.2362	7.05643	9.6504	0.0018931	0.0387197
256	PHO3	-1.22129	7.95078	16.366	5.2214e-05	0.00247816
3526	EFT1	-1.21992	6.30849	6.79264	0.00915343	0.110019
1857	MRP21	-1.21614	5.78345	6.97491	0.00826602	0.102937
3520	YBR056W	-1.20722	6.05625	7.77237	0.00530515	0.0804904
1294	TRK1	-1.19236	5.58128	5.10481	0.0238596	0.19752
3209	SAS5	-1.18696	7.0431	5.76488	0.0163496	0.156569
808	DFG16	-1.18214	7.3589	9.09313	0.00256571	0.0472551
930	MON2	-1.17095	5.66921	4.36804	0.0366192	0.25871
3293	YJL169W	-1.158	7.8315	7.83909	0.00511283	0.0785382
1156	SPT2	-1.15206	7.21507	7.09643	0.00772377	0.100561
1640	IMH1	-1.1474	7.62394	7.69757	0.00552953	0.0825416
1887	KKQ8	-1.14685	7.2429	11.0598	0.000882208	0.0220671
1651	PUS9	-1.14669	6.75162	6.55347	0.010468	0.118509
2129	IZH1	-1.1445	7.7728	16.6392	4.52064e-05	0.00223139
2472	RIM9	-1.13988	6.29483	4.36398	0.0367065	0.258833
2556	ADH2	-1.13798	7.25383	12.4678	0.000414037	0.012361
2604	GID8	-1.13276	6.22242	5.53491	0.0186407	0.167495
1172	YDL012C	-1.12514	8.29134	16.8437	4.05888e-05	0.00211634
2148	HDA2	-1.12035	7.55315	9.48679	0.00206956	0.0401127
2016	MEP2	-1.11584	7.21688	9.56308	0.0019853	0.0393949
315	YML018C	-1.11345	5.34494	3.9949	0.0456382	0.295093
3064	ERV41	-1.10712	7.98974	16.7889	4.17765e-05	0.00214801
2782	ABP1	-1.08984	10.2113	36.6919	1.38352e-09	2.43895e-07
264	TIM18	-1.08771	7.91145	11.9691	0.000540914	0.015523
990	VID24	-1.08571	7.39282	9.59481	0.00195129	0.0390468
2648	YNL205C	-1.08477	6.28781	7.33963	0.00674507	0.0923714
1855	YCR050C	-1.07251	6.37909	6.79347	0.00914917	0.110019
2612	CIT1	-1.06775	6.33563	4.58229	0.032304	0.240776
2554	YDR444W	-1.06392	7.63731	14.8834	0.000114363	0.00455238
3006	IWR1	-1.05703	6.97478	7.20531	0.00726884	0.0964488
2823	YCR085W	-1.05638	8.36606	15.7753	7.13274e-05	0.00318137
806	ERV46	-1.05602	7.91	12.2667	0.000461115	0.0136564
3208	MIH1	-1.04769	6.99733	9.37677	0.00219752	0.0421515
1429	PLP1	-1.04746	6.55434	5.91772	0.0149893	0.149168
3295	CPR1	-1.04722	6.39018	4.45008	0.0348996	0.252327
1749	NMD2	-1.04273	7.14146	8.02533	0.00461275	0.0726656
277	HSC82	-1.04056	8.61559	17.5927	2.73643e-05	0.00160798
2009	MKK1	-1.03875	6.32063	6.55979	0.0104309	0.118509
1	RTC1	-1.03807	8.33991	14.7742	0.000121184	0.0047726
2799	RUD3	-1.03806	7.43235	8.27946	0.00400962	0.0648192
2246	APL6	-1.03185	5.76081	5.66695	0.0172875	0.160482
598	SPO14	-1.03098	7.20176	11.7884	0.000596024	0.0167158
495	RPS14B	-1.02306	7.53252	12.766	0.000352977	0.0107898
351	YGL034C	-1.02015	7.82752	6.99336	0.00818127	0.102916
1794	ALD2	-1.01742	9.01544	17.8049	2.44748e-05	0.00146138
2602	RFX1	-1.0167	7.05487	6.61178	0.0101306	0.117081
1200	RIM13	-1.00723	8.08009	16.5858	4.64986e-05	0.00226497
143	RAD9	-0.995737	6.43865	6.33205	0.0118575	0.126706
1790	TOM70	-0.991997	6.62489	6.45072	0.0110907	0.122561
1102	MAK10	-0.981499	8.68766	22.0547	2.64986e-06	0.00020437
253	RIM21	-0.981121	7.71934	10.506	0.00118991	0.0275314
871	YDR445C	-0.972637	9.2905	28.1854	1.10233e-07	1.23662e-05
3122	CRC1	-0.970967	7.34304	10.3183	0.00131721	0.0293754
996	BBC1	-0.964263	7.30468	7.81793	0.00517305	0.0791348
697	SLA1	-0.96168	6.46705	6.37929	0.011546	0.12498
1538	RRT12	-0.958227	8.70499	16.6498	4.49545e-05	0.00223139
1434	UBP13	-0.957897	7.82835	8.62107	0.00332296	0.0559164
1626	YPT35	-0.953657	7.7852	10.4145	0.00125033	0.0284979
1968	SYN8	-0.951839	7.94577	6.30364	0.0120491	0.12806
2429	BLS1	-0.949672	7.4957	9.35701	0.00222134	0.0421712
3136	LOS1	-0.942376	7.55959	7.63537	0.00572346	0.084753
1617	YPR050C	-0.941876	6.88444	6.77025	0.00926899	0.111048
3580	CHZ1	-0.928082	8.0998	13.1925	0.000281065	0.00956855
740	YAR043C	-0.925617	9.44846	31.3657	2.13726e-08	3.04313e-06
2392	SIW14	-0.922336	6.1028	5.47678	0.0192707	0.17067
311	CPR6	-0.91766	7.08694	8.13863	0.00433321	0.0688478
2370	OAC1	-0.912622	7.12446	3.9718	0.0462684	0.297371
123	CTP1	-0.910367	6.84311	5.57177	0.0182523	0.16602
1496	YCL062W	-0.909021	7.87592	6.70789	0.00959874	0.113167
944	UNG1	-0.902884	8.13866	6.9175	0.00853563	0.10498
3414	THP2	-0.901088	7.00172	9.03013	0.00265566	0.0484298
2512	YIL029C	-0.897786	7.10676	6.60853	0.0101492	0.117081
519	YNL115C	-0.894406	8.33799	6.99361	0.00818011	0.102916
3505	EMC3	-0.894163	6.85091	5.11018	0.0237858	0.19752
2170	CKI1	-0.892982	6.99321	7.14688	0.00750947	0.0989326
647	YKL023W	-0.892756	7.9541	6.51984	0.0106677	0.119631
232	KXD1	-0.892381	8.52467	8.67583	0.00322459	0.0547588
1700	KIN2	-0.888156	9.19202	15.4744	8.36282e-05	0.00351808
1838	HOC1	-0.887161	8.26256	10.3838	0.00127128	0.0286969
1287	YLR152C	-0.8852	7.79632	8.61017	0.00334291	0.0559975
3090	SMY1	-0.88381	8.29703	8.33387	0.00389128	0.0634604
999	PET18	-0.882465	7.60291	5.35011	0.0207209	0.178004
2897	YPR090W	-0.882443	7.07435	7.8611	0.00505095	0.0779109
31	HNT2	-0.881235	6.82222	5.61766	0.0177804	0.163305
949	SPR1	-0.878465	6.72238	4.44019	0.0351023	0.252327
237	PSR1	-0.87191	6.92698	4.78585	0.0286944	0.223635
2972	NGL3	-0.866713	7.43221	7.49973	0.00617082	0.0887381
1932	YOR131C	-0.865114	7.07165	8.80322	0.003007	0.0535187
1954	IOC2	-0.862136	8.70531	11.2891	0.000779642	0.0204698
2636	PUS7	-0.856494	6.86829	6.38754	0.0114924	0.124765
2325	YPL225W	-0.852589	7.69673	6.23803	0.0125035	0.131128
2447	TOM7	-0.846676	8.35311	6.51508	0.0106963	0.119631
1315	SYS1	-0.846472	6.72079	4.2293	0.0397317	0.271378
90	PEX34	-0.840178	6.58504	5.55741	0.0184027	0.166635
2389	DOM34	-0.839394	7.57938	6.19181	0.0128343	0.133088
1242	SCS2	-0.836689	7.51992	4.57842	0.0323771	0.240776
1597	PCA1	-0.834005	7.64447	6.24735	0.012438	0.130811
1851	MPC54	-0.832839	7.44507	4.66651	0.0307564	0.235248
3435	YLR053C	-0.82882	7.76887	3.96046	0.046581	0.297829
2754	PDR1	-0.827806	7.12097	3.87986	0.0488687	0.304324
1806	SRO7	-0.826059	7.35023	6.30017	0.0120726	0.12806
3103	RPS9A	-0.818583	7.5819	7.05152	0.00791978	0.101999
228	YPR077C	-0.815554	7.93052	8.07419	0.00449001	0.0710343
494	BOI2	-0.808233	7.11784	6.35305	0.011718	0.126104
633	MEU1	-0.806674	7.97464	11.3783	0.000743063	0.01982
2192	JJJ3	-0.806489	8.45868	9.59579	0.00195024	0.0390468
2425	GAT3	-0.806213	8.5464	16.0391	6.20471e-05	0.00287123
2596	HOG1	-0.805255	8.58855	9.49185	0.00206386	0.0401127
3142	OAZ1	-0.802246	6.49161	5.72628	0.0167128	0.158238
480	SNA2	-0.800788	10.5252	40.0177	2.51668e-10	5.48044e-08
2211	HBS1	-0.793428	6.62293	5.47882	0.0192482	0.17067
1118	SLM4	-0.789833	8.15503	6.73365	0.00946108	0.11262
101	ARO3	-0.787326	9.26338	17.2441	3.28722e-05	0.00179808
1773	YCR006C	-0.786663	6.17967	3.84847	0.0497915	0.306702
233	SSK2	-0.782202	6.5526	4.1024	0.0428225	0.286153
2116	FIS1	-0.778618	9.90953	17.2458	3.28431e-05	0.00179808
2229	LAA1	-0.778285	8.26509	10.4079	0.00125477	0.0284979
945	YIP3	-0.777244	7.27009	4.78806	0.0286578	0.223635
1438	PDX1	-0.776946	7.11979	5.66602	0.0172967	0.160482
2978	EFM5	-0.773486	7.23249	5.01726	0.0250958	0.202407
3079	PHO89	-0.772671	8.83882	9.63101	0.0019132	0.0389157
2060	GAS4	-0.772659	7.65259	4.49693	0.0339559	0.248428
2561	TCD2	-0.769859	7.88699	7.04686	0.00794044	0.101999
1442	UPS3	-0.756875	7.20465	4.67124	0.0306717	0.235086
931	LDS1	-0.754822	8.54428	5.95804	0.0146503	0.147379
3636	APE3	-0.74979	8.45759	11.973	0.000539756	0.015523
591	DUG2	-0.744554	8.26115	7.39189	0.00655185	0.0923326
1670	MSC3	-0.739584	7.08884	5.54495	0.0185341	0.167161
1193	YBR232C	-0.739345	8.99439	10.7208	0.00105937	0.0248215
2012	SGM1	-0.737479	7.63063	7.32193	0.00681183	0.0923714
823	MNR2	-0.733929	8.45081	11.0188	0.000901946	0.0224094
409	SWC7	-0.729713	7.66081	5.65748	0.0173811	0.160705
771	HAL9	-0.729643	7.88474	6.56416	0.0104053	0.118509
2986	MTC5	-0.727482	9.28954	9.66866	0.00187438	0.0385498
2443	RTR2	-0.720255	8.1372	3.9986	0.0455382	0.295093
578	YGR137W	-0.720126	6.26723	4.78917	0.0286392	0.223635
3234	EAF3	-0.716845	8.49718	7.10994	0.00766575	0.100278
1239	YDR442W	-0.709259	8.94136	9.27973	0.00231703	0.0435414
3224	PIN3	-0.708637	7.61016	6.62222	0.0100714	0.117081
2936	YPL182C	-0.70286	7.48139	6.0137	0.0141952	0.143974
2251	LIN1	-0.700513	7.84883	5.94353	0.0147714	0.148195
557	CNL1	-0.698331	7.5505	7.2172	0.00722083	0.0961565
938	YKR051W	-0.695218	7.55588	5.23515	0.0221349	0.187085
404	CLB1	-0.6916	7.51084	5.10012	0.0239242	0.19752
1370	SPS1	-0.687978	7.38808	4.69134	0.030315	0.233834
290	LST7	-0.686849	9.08636	16.3911	5.15273e-05	0.00247733
2306	DDC1	-0.682889	7.40752	4.85836	0.0275124	0.21763
978	YMC2	-0.682863	7.39843	4.33035	0.0374385	0.261012
1925	YPL067C	-0.676346	7.75973	4.16152	0.0413523	0.280117
89	YLR434C	-0.668623	7.59695	6.52899	0.010613	0.11942
2724	HOS3	-0.668148	7.50953	4.02467	0.0448394	0.293279
1964	AIM21	-0.667775	8.1988	8.6928	0.0031947	0.0547588
262	RIF2	-0.661976	8.05525	6.9972	0.00816375	0.102916
1483	AIM39	-0.660016	8.13252	4.27788	0.0386115	0.267177
2264	YLR282C	-0.65923	7.23594	3.87022	0.0491502	0.305292
2788	YHR130C	-0.656542	8.51174	7.61003	0.00580446	0.0852703
192	OCA2	-0.656527	7.79134	5.38701	0.0202872	0.176508
3354	ZRT2	-0.648351	7.79475	4.41884	0.0355441	0.253534
413	GIP4	-0.64555	7.8231	3.86395	0.049334	0.30592
2228	PYC2	-0.644327	8.94374	8.70174	0.00317906	0.0547588
2982	ADY3	-0.643175	8.45589	4.54656	0.032985	0.243601
678	YDL114W	-0.641978	8.51041	5.34987	0.0207238	0.178004
900	APN2	-0.640922	7.71133	5.55672	0.0184099	0.166635
912	YGR226C	-0.637408	7.88317	5.83326	0.0157259	0.153601
966	STI1	-0.636583	8.55933	5.72034	0.0167695	0.158369
219	RPA14	-0.633781	8.43343	8.71234	0.00316064	0.0547588
724	PIL1	-0.623473	7.54371	5.36414	0.0205549	0.17779
261	RSF2	-0.623223	8.80083	5.70575	0.0169094	0.159284
2893	YKR005C	-0.622992	7.48701	4.4453	0.0349975	0.252327
976	STR2	-0.621595	8.67409	5.65482	0.0174075	0.160705
1571	RPS22A	-0.616984	7.81363	5.32858	0.0209785	0.179359
2984	YOR385W	-0.61267	9.33915	6.32921	0.0118765	0.126706
572	TCD1	-0.611139	9.60081	8.78359	0.00303952	0.0535825
2136	TAZ1	-0.60957	7.54138	4.37352	0.0365016	0.258372
187	HDA1	-0.599334	8.31331	6.3559	0.0116992	0.126104
98	FAT3	-0.597364	8.90533	6.06545	0.0137852	0.140586
2270	YBR284W	-0.596987	8.96214	7.04186	0.00796265	0.101999
2119	OCA1	-0.596752	8.4011	6.68071	0.0097462	0.114541
2276	BIO3	-0.595512	8.25047	5.0214	0.025036	0.202365
3527	CMP2	-0.594545	8.80715	4.25093	0.0392287	0.269935
1510	YML053C	-0.587425	9.23585	8.16553	0.0042694	0.0681263
3258	YOR055W	-0.586138	7.36239	3.90126	0.0482498	0.303639
394	PTC4	-0.585097	8.10241	4.35175	0.0369709	0.259749
2131	CAF40	-0.582813	8.67244	5.10424	0.0238674	0.19752
2141	SET6	-0.573129	8.90175	5.00247	0.0253111	0.203258
3011	THP3	-0.571768	8.61769	6.17921	0.012926	0.133292
1485	PAN2	-0.567417	10.2951	19.8266	8.47953e-06	0.000581319
2308	BLI1	-0.564908	8.62562	4.62262	0.0315531	0.238874
491	FCY2	-0.554505	8.26322	4.71444	0.0299103	0.231649
3576	TCA17	-0.546186	9.38137	4.93499	0.0263182	0.210887
397	CPR2	-0.544149	7.82805	4.25779	0.0390707	0.269347
3268	YMR304C-A	-0.540257	9.06957	6.2649	0.0123153	0.12989
279	NVJ2	-0.532105	8.17424	4.39246	0.0360981	0.256812
2744	PBP2	-0.531835	8.14049	3.92422	0.0475951	0.301192
2257	APP1	-0.53152	9.35519	6.88048	0.00871421	0.105771
2393	SSP1	-0.52849	8.22441	4.32179	0.0376272	0.261834
2179	YOR050C	-0.527556	8.68788	4.39037	0.0361424	0.256812
2525	YDL180W	-0.512724	9.65289	6.55665	0.0104493	0.118509
2573	MLH2	-0.510312	7.1101	3.9788	0.0460765	0.297046
3171	YJL021C	-0.5087	8.31909	4.2375	0.0395403	0.27057
1027	HSP42	-0.502038	8.9879	4.59334	0.0320963	0.240249
796	GND2	-0.493912	9.1258	5.51966	0.0188039	0.167984
865	YGR151C	-0.475722	8.96061	4.35058	0.0369964	0.259749
144	VPS70	-0.474062	8.98233	5.58319	0.0181337	0.165756
2713	TOM5	-0.47356	9.23491	6.56951	0.010374	0.118509
2272	YGR125W	-0.472074	9.35659	4.12888	0.0421571	0.283067
2534	ECM25	-0.469981	10.7007	24.6111	7.01451e-07	6.65839e-05
2453	MFT1	-0.468475	8.99933	5.10653	0.0238359	0.19752
1162	YGR018C	-0.462919	9.10441	3.8565	0.0495535	0.306702
656	RRT16	-0.452351	8.93368	5.8477	0.0155974	0.152756
2692	PPS1	-0.443313	8.79915	4.30449	0.0380119	0.263521
579	BTN2	-0.442721	8.74495	5.02907	0.0249252	0.201911
202	TGL5	-0.437208	7.85087	3.99355	0.0456748	0.295093
552	AVT4	-0.432296	9.33165	4.54562	0.033003	0.243601
1197	TIF2	-0.431066	10.8943	15.8698	6.78516e-05	0.00306325
2568	YGR039W	-0.428907	9.4849	7.11227	0.00765581	0.100278
235	TRI1	-0.425484	9.38907	4.59343	0.0320947	0.240249
981	YOR325W	-0.422914	9.9764	7.27118	0.00700698	0.0943267
367	PMA2	-0.42216	9.86586	5.8524	0.0155558	0.152752
3578	AVT1	-0.421443	9.22942	4.53265	0.0332541	0.244259
1135	HRB1	-0.406349	10.2222	8.34184	0.00387424	0.0634604
2277	NUP188	-0.404782	10.069	11.2034	0.000816457	0.0211783
481	UBC8	-0.382753	8.96512	4.01325	0.045144	0.294231
596	ORM1	-0.382107	9.75758	6.16035	0.0130645	0.134347
2851	FPR3	-0.380084	9.10265	4.59877	0.031995	0.240249
3272	YDL176W	-0.376191	9.46242	5.46581	0.0193921	0.171335
296	OSW5	-0.367835	9.33901	4.12841	0.042169	0.283067
3459	ICS3	-0.364188	9.8379	5.6774	0.0171848	0.160482
3687	YOR379C	-0.355187	9.15416	4.15999	0.0413896	0.280117
2732	BUD7	-0.319966	9.81503	4.26697	0.0388603	0.268397
581	RPL41A	-0.3179	10.2706	6.65694	0.00987705	0.115712
2379	TIF4632	-0.299953	9.77836	4.1646	0.0412771	0.280117
93	MUP1	-0.209374	10.8048	5.35555	0.0206565	0.178004
3247	YGR045C	0.233745	10.416	3.93034	0.0474224	0.300613
2084	YGR067C	0.253365	10.0887	4.57776	0.0323896	0.240776
2953	ITT1	0.265138	10.1893	4.45251	0.0348501	0.252327
3010	RBS1	0.28734	10.6522	8.31166	0.00393913	0.0639591
2883	GLT1	0.312279	10.742	8.71734	0.00315198	0.0547588
3553	DET1	0.313804	9.95785	4.93108	0.0263778	0.210908
3680	PCL9	0.335912	9.61113	4.0345	0.0445788	0.293127
2908	VHR1	0.339875	11.693	21.3073	3.91229e-06	0.000295578
1312	NTH1	0.343289	9.31682	4.64162	0.0312056	0.236727
1157	RKR1	0.384911	8.95362	4.77752	0.0288336	0.224248
2204	REV3	0.385564	8.99726	4.0642	0.0438014	0.289559
943	MLF3	0.391178	9.84138	4.44307	0.0350432	0.252327
421	IOC3	0.39271	9.21615	4.2212	0.0399218	0.272174
1998	ACS1	0.396794	10.0559	5.52149	0.0187842	0.167984
342	PUS2	0.404541	9.29046	3.89064	0.0485559	0.303639
3432	YKR104W	0.404596	9.46281	6.72001	0.00953373	0.112763
2517	FRD1	0.409721	8.6146	4.23901	0.0395051	0.27057
428	UFD2	0.410139	9.61023	5.9846	0.0144313	0.145969
819	LCB3	0.411838	8.75792	4.42026	0.0355146	0.253534
3507	MHP1	0.41748	9.25574	5.18631	0.0227655	0.190971
139	GIP1	0.421682	8.75004	5.05754	0.0245191	0.199933
1247	RGD1	0.428679	8.24281	3.97656	0.0461376	0.297046
3066	MSB4	0.430766	8.79421	4.10362	0.0427914	0.286153
2205	EDS1	0.433818	8.39699	3.87837	0.0489121	0.304324
1683	CTS2	0.44736	8.7859	6.22038	0.0126288	0.132067
2172	GCV2	0.449733	9.06711	5.76297	0.0163674	0.156569
820	FMP27	0.450208	7.5101	4.02127	0.0449297	0.293351
1305	YMR010W	0.453312	9.21442	4.34195	0.0371843	0.26022
3177	SPS100	0.453735	7.81874	3.8944	0.0484473	0.303639
2380	TDA3	0.45862	9.57223	5.61361	0.0178215	0.163305
1909	YBR062C	0.467723	8.37919	4.7203	0.0298086	0.231344
1702	PRB1	0.470104	8.05128	4.0285	0.0447378	0.293279
1839	ATG5	0.475662	8.27157	4.08105	0.0433666	0.288747
3673	YOR082C	0.475813	8.02557	4.80874	0.0283157	0.222086
2721	DNF2	0.481369	8.35865	3.96335	0.046501	0.297829
1671	RIC1	0.482806	8.24831	3.91742	0.0477882	0.301383
967	YML090W	0.484452	7.80616	4.00926	0.045251	0.29441
2052	TRP3	0.48688	9.89531	12.8178	0.000343334	0.0106809
128	HLJ1	0.488001	9.33982	6.59154	0.0102464	0.117802
1176	ATG9	0.495981	9.24071	9.03358	0.00265065	0.0484298
739	RTG3	0.49633	8.34239	5.3714	0.0204696	0.177467
3380	UBC7	0.498659	9.17659	8.91348	0.00283074	0.0506251
2394	MID2	0.503321	7.58947	3.9485	0.0469131	0.299159
2296	INO2	0.512053	9.23173	7.36179	0.00666245	0.0923326
3040	MTO1	0.517964	8.72144	6.88064	0.00871344	0.105771
1260	ITR1	0.518016	10.8898	23.2795	1.40083e-06	0.000115242
3582	LOC1	0.520503	8.08974	5.25324	0.021906	0.186427
2175	ALT2	0.520643	7.8226	5.09779	0.0239564	0.19752
631	MSB2	0.529451	7.61869	4.05634	0.0440058	0.289874
170	RMD6	0.530248	7.96248	6.19913	0.0127813	0.133088
3030	CRN1	0.533709	8.01424	4.9028	0.0268132	0.21301
3488	DUG3	0.534686	8.09158	4.8449	0.0277281	0.218725
1317	RDL2	0.535598	7.45134	3.94664	0.046965	0.299159
1078	AIM14	0.535847	7.5199	4.56308	0.0326682	0.24236
1776	AIM11	0.536929	8.62875	7.35591	0.00668426	0.0923326
2381	YLR279W	0.546999	8.23381	4.60477	0.0318832	0.240249
1074	PDR18	0.548621	8.50126	4.54067	0.0330987	0.243601
1441	YJR015W	0.550125	7.73076	5.54266	0.0185584	0.167161
2911	DUS1	0.55404	7.76391	5.7446	0.0165394	0.157806
3614	THR1	0.554857	9.04667	9.8668	0.00168288	0.0359369
2197	PAU2	0.555925	9.92373	11.1084	0.000859363	0.0217902
1282	YNL266W	0.556626	7.53698	4.09116	0.0431081	0.287543
894	PET191	0.562235	7.59167	5.9288	0.0148954	0.148633
906	YIL067C	0.564016	8.60186	4.82501	0.0280497	0.220467
566	YOR088W	0.566795	7.65818	4.46922	0.0345106	0.251493
854	YHR079C-B	0.567914	7.71289	4.24643	0.0393329	0.270149
2267	SMF3	0.56826	8.39817	5.4089	0.0200343	0.175336
2275	STL1	0.571228	8.23399	5.81007	0.0159346	0.154829
3611	YHL041W	0.571677	7.67225	4.12686	0.0422077	0.283067
376	YJL152W	0.572068	7.47015	4.33616	0.0373111	0.260614
1227	YPT11	0.573814	8.80646	6.74372	0.00940781	0.112347
1824	TVP23	0.57432	7.23106	4.54201	0.0330728	0.243601
199	ATG26	0.576963	7.41995	4.59186	0.0321241	0.240249
3188	WWM1	0.577551	7.23739	3.96461	0.0464664	0.297829
1378	SEY1	0.583209	7.10519	4.45536	0.0347919	0.252327
1690	RAD27	0.587009	8.29552	5.24847	0.021966	0.18651
3650	ESL2	0.590593	7.93594	5.48107	0.0192235	0.17067
3097	SPI1	0.593193	7.56562	4.315	0.0377779	0.26239
1116	TGL3	0.594344	8.0242	5.77397	0.0162653	0.156569
1252	GAL7	0.599896	7.78086	3.92104	0.0476854	0.301248
3257	URA4	0.60149	8.06678	3.84923	0.0497689	0.306702
372	CTA1	0.601995	7.51154	5.39386	0.0202077	0.176436
1330	STV1	0.602084	7.13265	4.34825	0.0370469	0.259749
1095	PUS6	0.602148	8.08529	6.1849	0.0128845	0.133236
197	HXT4	0.602906	7.27057	4.0691	0.0436744	0.289559
2177	HIS2	0.605814	7.87798	4.61357	0.03172	0.239648
855	GPP2	0.60671	8.05872	5.08645	0.0241135	0.197919
1075	VPS51	0.610071	8.9262	11.6128	0.000654979	0.017961
2685	FTR1	0.610175	7.25554	4.02644	0.0447924	0.293279
1433	YGL260W	0.6114	8.6847	7.38859	0.0065639	0.0923326
1364	CKA2	0.611999	8.51833	7.16703	0.00742555	0.0981764
2704	PES4	0.613676	8.78648	5.76341	0.0163633	0.156569
464	SLX1	0.626791	7.9321	5.51712	0.0188313	0.167984
2888	SKT5	0.628596	8.31015	4.42015	0.0355169	0.253534
1735	RIF1	0.628604	7.27162	4.15022	0.0416291	0.281224
3172	TED1	0.632008	7.3596	6.98849	0.00820353	0.102916
2696	MRP7	0.636287	6.61595	4.06526	0.0437738	0.289559
2242	YNR068C	0.638555	9.49327	17.2351	3.3028e-05	0.00179808
1012	RPL18B	0.640198	8.68588	7.62539	0.00575521	0.0848836
2190	UBP6	0.644353	7.69729	5.4206	0.0199005	0.174578
2395	SOL4	0.645263	7.87237	4.84236	0.0277689	0.218725
1952	GOT1	0.646619	9.2776	11.7176	0.000619122	0.017233
955	HPF1	0.64724	7.54868	5.23836	0.0220941	0.187085
3589	YHL012W	0.65121	7.44237	4.92261	0.0265075	0.211488
2385	YDC1	0.653076	8.58164	6.43862	0.0111666	0.122587
1333	YDR095C	0.6537	8.9209	6.98378	0.00822516	0.102916
926	BIM1	0.655959	8.86861	10.7906	0.00102014	0.0242088
3352	SNC2	0.657976	7.98211	7.24513	0.00710937	0.095014
486	SUR7	0.66045	9.12351	7.32762	0.0067903	0.0923714
3457	YGR259C	0.66546	7.95637	4.68156	0.030488	0.234163
1222	YEH2	0.670682	7.5914	5.43904	0.0196915	0.173248
3386	BUG1	0.672788	5.99204	4.07102	0.0436248	0.289559
2215	GTT3	0.674078	6.80192	4.49072	0.0340793	0.248839
1616	YMR253C	0.679618	7.64692	5.57297	0.0182398	0.16602
2805	SPO12	0.680747	7.1019	5.08639	0.0241143	0.197919
3470	YJL218W	0.68204	7.87547	6.99426	0.00817717	0.102916
1313	GIP3	0.686146	8.24896	9.71328	0.00182941	0.03848
1101	POC4	0.689902	8.03903	5.76837	0.0163171	0.156569
69	ECM23	0.690233	7.51865	5.03221	0.0248801	0.201911
974	HUA1	0.693466	7.47347	5.38494	0.0203113	0.176508
118	SIP3	0.697931	8.44721	5.85977	0.0154908	0.152752
2337	SCO1	0.708186	7.66018	7.86885	0.00502936	0.0779024
652	HAT1	0.70967	7.23272	7.30077	0.00689249	0.0931241
2431	YDR290W	0.710239	9.33312	15.0472	0.000104855	0.00421929
2902	MSK1	0.712441	7.24543	7.33177	0.00677462	0.0923714
1198	MRPL8	0.712838	7.5156	7.26388	0.0070355	0.0943675
3053	APA2	0.713796	7.74974	5.85657	0.015519	0.152752
3347	MSE1	0.713948	9.07607	13.3626	0.000256696	0.00896497
2070	SCD6	0.71432	7.55153	7.3921	0.0065511	0.0923326
3668	ISY1	0.726844	6.7497	4.37929	0.0363782	0.257993
2032	MAK31	0.741266	8.1836	6.19535	0.0128086	0.133088
1108	YKE4	0.746147	7.54605	5.4381	0.0197021	0.173248
2988	YSP2	0.747219	7.82166	7.07808	0.00780325	0.101006
3607	ERS1	0.749023	9.67823	12.9505	0.000319842	0.0101827
2939	GEM1	0.749028	7.2587	7.50301	0.0061596	0.0887381
706	TRS85	0.749276	6.87472	5.33199	0.0209375	0.179359
1679	YLR296W	0.750363	7.33317	8.24982	0.0040756	0.0655411
1518	VAC8	0.750464	7.0848	6.42638	0.0112438	0.122587
1763	THI73	0.755877	8.59585	13.0335	0.000305968	0.0101133
3195	YAR023C	0.760157	7.5258	7.33873	0.00674846	0.0923714
2369	UBP8	0.76535	10.4314	40.4036	2.06557e-10	5.09782e-08
756	DCV1	0.766557	9.94932	18.9426	1.34712e-05	0.000859833
1072	ART10	0.773693	7.15736	4.00501	0.0453652	0.294635
1208	YGR160W	0.779728	6.74546	6.45973	0.0110347	0.122306
3023	GET1	0.785435	6.94178	6.33496	0.0118381	0.126706
1895	UPC2	0.78982	7.19836	7.7511	0.005368	0.0811115
3003	RPL1A	0.791111	7.31342	7.89082	0.00496864	0.0772854
644	SOD2	0.792633	6.28856	5.1836	0.022801	0.190971
3367	YPR170C	0.792835	6.59801	4.52015	0.0334978	0.245562
3106	MSS1	0.797149	8.15342	9.68118	0.00186165	0.0385019
2063	YBP1	0.797704	6.18644	6.11108	0.0134337	0.13776
284	TAL1	0.798181	7.55043	7.70855	0.00549599	0.0823731
956	EST3	0.811279	7.03886	5.15929	0.0231223	0.193225
2985	YPR099C	0.812415	7.70279	12.7523	0.000355579	0.0107898
646	SOK2	0.813268	7.68386	7.68695	0.00556216	0.0826953
1691	YER158C	0.813666	8.13471	5.92898	0.0148939	0.148633
2473	YFL034W	0.81414	7.47924	7.50353	0.00615781	0.0887381
1131	YPL191C	0.814353	7.18664	7.5076	0.0061439	0.0887381
1972	LDB19	0.815446	6.43106	4.19727	0.040489	0.275534
3467	NGR1	0.818451	7.15157	4.65892	0.0308925	0.235508
1961	RPL2A	0.824291	6.59018	4.65753	0.0309176	0.235508
2919	PHM6	0.82782	8.34949	12.9627	0.000317757	0.0101827
1410	MRPS8	0.83412	6.95685	4.68755	0.0303819	0.233834
1513	YHR078W	0.83779	8.2539	9.5155	0.00203743	0.0399078
2555	GPA1	0.839288	9.76325	24.1192	9.05527e-07	8.38066e-05
1006	MDY2	0.840735	7.4647	8.24356	0.00408968	0.0655411
650	SPT10	0.841596	7.9329	11.1627	0.000834593	0.0214448
97	YKL202W	0.842533	7.92128	10.8782	0.00097303	0.0233832
3442	ERV29	0.84548	7.40985	4.91124	0.0266825	0.212427
319	CUS2	0.857268	6.07383	3.89501	0.0484298	0.303639
3603	YLR224W	0.893541	7.07631	5.973	0.0145265	0.146532
348	GRH1	0.894831	6.5272	5.67312	0.0172268	0.160482
3042	YLR407W	0.913689	7.60342	9.16123	0.00247197	0.0462183
1206	YHR112C	0.919386	7.68575	9.8055	0.00173991	0.0368065
3264	FSF1	0.919677	7.99464	8.68888	0.00320158	0.0547588
1879	YMR102C	0.919822	7.26463	5.67305	0.0172275	0.160482
2404	MSL1	0.920231	6.36269	4.05673	0.0439956	0.289874
3478	GND1	0.944377	6.52244	5.8287	0.0157667	0.153601
1089	STO1	0.944393	7.31575	8.94199	0.00278688	0.0500827
960	YGL149W	0.948704	7.07702	10.2604	0.00135917	0.0297732
3701	PLC1	0.953141	6.90172	6.97057	0.00828609	0.102937
79	PMT1	0.955417	7.08413	9.41575	0.00215129	0.0414796
3164	GET3	0.956041	6.06346	6.42403	0.0112586	0.122587
1779	TUF1	0.95887	7.77987	11.0632	0.000880572	0.0220671
2350	NDE2	0.959771	6.32655	5.08274	0.0241651	0.197919
621	CEX1	0.966422	6.65715	7.95952	0.00478352	0.0750364
2058	RPL1B	0.969523	5.52159	3.87895	0.0488951	0.304324
1382	UBX4	0.972259	6.84581	5.85444	0.0155378	0.152752
1615	RAV1	0.977907	7.21967	8.96236	0.00275599	0.050013
2005	ILM1	0.978324	7.65091	14.386	0.000148906	0.00574221
1028	TGS1	0.995203	7.17798	10.9329	0.000944719	0.0230089
2112	ALF1	1.00342	6.41117	4.86295	0.0274394	0.217517
3022	LCB5	1.00472	6.39944	6.71996	0.00953395	0.112763
2410	SYC1	1.00845	8.60962	30.4928	3.35104e-08	4.43055e-06
1304	CTF18	1.02854	7.86272	18.0257	2.17944e-05	0.00132267
1515	MRPL32	1.03038	6.28852	9.54908	0.00200049	0.0393949
753	TBS1	1.04274	6.76474	11.1508	0.000839952	0.0214448
535	SWA2	1.04393	6.76262	9.97631	0.00158568	0.0345304
2578	CHS7	1.04533	6.42077	5.72744	0.0167018	0.158238
947	YDR203W	1.05287	6.32188	5.21676	0.0223701	0.188643
2195	IBA57	1.06956	5.77539	6.49285	0.0108309	0.120771
1160	MRPL49	1.07797	8.16418	15.4081	8.66179e-05	0.00360292
3588	IMG1	1.08303	7.03499	13.1576	0.000286354	0.00963711
1124	MEF1	1.08687	6.59221	13.5617	0.00023085	0.00821737
883	ATG18	1.0875	7.19364	11.3782	0.000743099	0.01982
757	LDH1	1.08923	7.85204	18.9791	1.32157e-05	0.000858327
381	SAP190	1.10353	6.17445	6.29363	0.0121173	0.128166
2827	POL32	1.13165	5.5677	6.03038	0.0140617	0.143012
307	TMA46	1.13214	7.45858	16.9879	3.76193e-05	0.00201836
1136	YLR232W	1.137	7.29825	13.66	0.000219076	0.00787398
3622	ATP15	1.14145	5.29862	5.04689	0.0246702	0.200723
3656	GLN3	1.17226	5.28413	3.8914	0.0485339	0.303639
2087	YBL012C	1.1845	6.07249	10.6443	0.00110412	0.0257074
1458	MUD2	1.18479	6.03819	7.09226	0.00774175	0.100561
1748	KEX1	1.19785	5.83836	6.44308	0.0111385	0.122587
3202	NAP1	1.20129	7.57885	6.42826	0.0112319	0.122587
458	VMA16	1.208	6.1668	13.0084	0.000310093	0.010159
2168	CMC1	1.2203	6.43517	10.3213	0.00131506	0.0293754
2346	GIT1	1.24268	5.75047	11.3755	0.000744185	0.01982
3123	IST3	1.25994	5.54883	6.09722	0.0135395	0.138462
1951	KIP1	1.27146	6.1419	8.41905	0.0037131	0.0613657
370	RPL34A	1.27266	7.07736	19.5979	9.55738e-06	0.000643299
1217	YKL115C	1.28879	6.6964	13.0922	0.000296522	0.00988941
2239	RSM25	1.32928	5.34026	6.48234	0.0108952	0.121123
3573	ERF2	1.36049	6.29327	13.8876	0.000194075	0.00725724
2818	FUM1	1.36461	7.54112	25.8739	3.64469e-07	3.64666e-05
2174	IES2	1.37341	5.46813	5.86951	0.0154053	0.152752
3487	MRP17	1.39154	6.06319	15.5922	7.85792e-05	0.00335727
2649	MRP2	1.54817	5.12275	8.78467	0.00303773	0.0535825
1045	AAT2	1.57264	5.9569	6.95378	0.00836422	0.10356
380	HFM1	1.58586	4.83085	9.32746	0.00225745	0.0426382
2638	FPS1	1.60837	5.88609	10.8954	0.000964041	0.023326
1388	ERD1	1.83348	6.64596	22.3274	2.299e-06	0.000181083

## Sheet: P-value < 0.05, logFC<-0.5
	genes	logFC	logCPM	LR	PValue	FDR
2775	PFD1	-6.93995	5.02164	24.6529	6.86407e-07	6.65839e-05
3595	VPS27	-6.91141	4.52297	19.9387	7.99645e-06	0.000558545
1959	BRO1	-6.73299	4.40265	15.6196	7.74473e-05	0.00335727
2432	LEM3	-6.24574	3.95434	16.2139	5.65767e-05	0.00265123
487	LAS21	-6.21401	4.19181	15.7191	7.34768e-05	0.00323823
1963	VPS36	-6.05608	4.35172	14.2469	0.000160323	0.00605628
2151	VPS3	-5.92376	3.52518	9.59946	0.00194634	0.0390468
1861	VPS8	-5.24235	5.40469	23.7736	1.08357e-06	9.55086e-05
2790	MNL2	-4.69333	5.96965	43.8351	3.57243e-11	9.81459e-09
2700	SLG1	-4.01346	4.80491	8.75992	0.00307922	0.0540251
548	PEP8	-3.8646	5.83138	43.7603	3.71162e-11	9.81459e-09
3552	YNR005C	-3.75029	3.89432	9.68379	0.00185901	0.0385019
216	YAP1802	-3.64574	7.23581	65.2953	6.44739e-16	5.96706e-13
2071	VPS35	-3.4655	6.17578	30.0043	4.31085e-08	5.31959e-06
1836	VPS25	-3.43545	4.76376	10.9365	0.000942859	0.0230089
3088	API2	-3.31549	5.76437	15.1515	9.92183e-05	0.00403633
1482	VPS30	-3.30895	7.13529	52.3866	4.55817e-13	2.10929e-10
3473	RPS8A	-3.29409	6.02685	26.5396	2.58196e-07	2.65511e-05
904	VPS20	-3.25789	4.80615	13.24	0.000274043	0.00948137
2265	PDR5	-3.13844	5.58551	16.6892	4.40301e-05	0.00223139
1439	VPS71	-3.13336	5.50313	13.6665	0.000218314	0.00787398
2542	PSY4	-3.06618	5.82527	20.5762	5.7305e-06	0.000415967
1636	YGR242W	-3.05508	7.77463	49.8415	1.66683e-12	6.85623e-10
2254	CCW12	-3.02447	4.99693	8.49215	0.00356682	0.0592124
1638	CSG2	-2.97172	4.82283	7.35702	0.00668014	0.0923326
1279	PTC1	-2.97001	5.10546	12.9608	0.000318089	0.0101827
1732	SWI4	-2.96609	4.50077	7.49579	0.00618434	0.0887381
3574	OST6	-2.94405	8.21767	93.1266	4.90529e-22	9.07969e-19
2877	RVS167	-2.89888	6.53563	31.5688	1.92499e-08	2.98841e-06
1456	SNF8	-2.86673	4.85396	7.7254	0.00544493	0.0819395
433	VPS38	-2.85337	7.16112	38.2586	6.19625e-10	1.27436e-07
1588	VPS72	-2.76755	4.49253	6.98298	0.00822885	0.102916
2729	MIG1	-2.73524	8.0118	62.0832	3.29247e-15	2.43774e-12
3609	MOG1	-2.7295	5.141	6.86046	0.00881236	0.106612
2384	CKB2	-2.70793	6.44633	18.1326	2.06043e-05	0.00129283
2667	SWR1	-2.67198	4.75538	9.86002	0.00168909	0.0359369
353	ERG24	-2.62127	5.91316	17.4745	2.91193e-05	0.00166263
517	POP2	-2.61885	4.90249	7.38253	0.00658604	0.0923326
3114	OPI9	-2.60866	4.71964	10.4842	0.00120399	0.0276843
832	KCS1	-2.56534	4.93742	7.54054	0.00603261	0.0882716
3057	KHA1	-2.56092	8.80413	56.0698	6.99433e-14	3.76405e-11
2628	APS3	-2.53577	6.53699	28.857	7.79252e-08	9.30578e-06
651	CSE2	-2.43684	6.54704	23.4553	1.2785e-06	0.000107569
1922	SKN7	-2.43199	7.87934	73.3391	1.09185e-17	1.34734e-14
2328	HPR1	-2.34758	5.2731	9.90893	0.00164479	0.0354012
986	SNX3	-2.31079	7.85062	56.0355	7.11733e-14	3.76405e-11
1087	ETR1	-2.30448	4.9835	6.54143	0.010539	0.11895
1875	NCS2	-2.3038	5.93468	12.887	0.000330875	0.0103805
1065	BEM4	-2.2884	5.59832	10.7747	0.00102898	0.0242629
3309	COG8	-2.1574	6.19182	8.94957	0.00277534	0.0500827
2832	MCK1	-2.12444	7.50982	23.4986	1.25004e-06	0.000107569
1881	RPB9	-2.1213	5.2289	7.37051	0.00663022	0.0923326
2303	VPS21	-2.09666	5.38325	10.272	0.00135062	0.0297732
40	PBP1	-2.0622	8.30882	34.6348	3.97735e-09	6.6928e-07
126	IPT1	-2.05082	8.26474	49.623	1.86314e-12	6.89735e-10
2766	MSN5	-1.99183	7.65162	31.1864	2.34398e-08	3.21386e-06
81	PRO2	-1.9846	6.33101	13.7261	0.000211496	0.00775205
1832	RPS10B	-1.94565	5.91597	10.8668	0.000979037	0.0233832
2661	SUR1	-1.94189	7.2743	31.4393	2.05772e-08	3.04313e-06
2539	VPS5	-1.92653	6.57917	17.4697	2.91925e-05	0.00166263
1756	ARO2	-1.92641	5.46236	10.9759	0.000923034	0.0227805
1969	THP1	-1.89279	4.85729	4.68816	0.0303712	0.233834
2619	LSM1	-1.87004	7.43356	23.9049	1.01215e-06	9.139e-05
3513	KTR4	-1.80837	8.28723	40.0425	2.48496e-10	5.48044e-08
1368	GYP1	-1.78607	7.2401	15.5845	7.88986e-05	0.00335727
2701	VAM10	-1.78013	8.05203	27.9141	1.26825e-07	1.38091e-05
3327	APL5	-1.77031	6.35796	13.7408	0.000209844	0.00775205
1947	PIM1	-1.76394	5.25431	6.60873	0.010148	0.117081
957	GEF1	-1.74682	7.51412	18.0491	2.15279e-05	0.00132267
898	COG7	-1.74163	5.70411	7.41231	0.00647792	0.0922356
2507	PTM1	-1.74005	8.31383	37.8113	7.79301e-10	1.51841e-07
3111	YPT7	-1.7315	7.01826	15.2604	9.36577e-05	0.00385245
194	RTK1	-1.72038	6.21517	7.46863	0.00627832	0.0897387
310	SEC72	-1.71885	7.17823	23.1541	1.49526e-06	0.000120336
741	RPL34B	-1.69827	7.20601	19.2484	1.14769e-05	0.000758708
1019	NBP2	-1.68124	5.3851	5.61678	0.0177893	0.163305
1141	RIM101	-1.67806	6.63931	8.63427	0.00329898	0.0557663
2931	TDH1	-1.66373	8.06284	30.0627	4.18293e-08	5.31959e-06
2697	CCR4	-1.65464	5.74757	6.90579	0.00859171	0.105096
12	PAN3	-1.64466	7.12157	16.8448	4.05649e-05	0.00211634
489	BGL2	-1.64353	6.22055	13.4329	0.000247246	0.0087172
1800	DAL81	-1.61855	4.42727	3.84856	0.0497888	0.306702
1117	DCR2	-1.61847	8.66367	31.5563	1.93738e-08	2.98841e-06
1844	YAR044W	-1.60281	6.5887	14.4534	0.000143667	0.00559846
2526	DPH5	-1.59647	5.60461	11.9934	0.000533885	0.015523
667	PIN4	-1.59547	6.44601	11.1998	0.000818072	0.0211783
1218	VPS4	-1.59234	4.82967	5.77999	0.0162097	0.156569
3052	DUS4	-1.57238	5.38782	7.7801	0.00528247	0.0804762
2153	TRM9	-1.57202	5.6694	5.27091	0.0216847	0.18497
1523	YGR012W	-1.56097	6.99999	11.8749	0.000568969	0.0162025
3193	NEW1	-1.5462	6.3056	6.90367	0.0086019	0.105096
2046	YBL071C	-1.53402	6.97515	9.54898	0.0020006	0.0393949
1219	SWC3	-1.51839	9.89811	100.004	1.52102e-23	5.63081e-20
2691	LST4	-1.5006	5.59389	5.21172	0.0224351	0.188761
1953	ENV9	-1.49271	6.99673	7.9034	0.00493418	0.0770732
2833	MAL33	-1.49213	8.12303	28.19	1.09972e-07	1.23662e-05
3020	RSC1	-1.49196	6.61415	8.59915	0.0033632	0.0560837
3612	MRX6	-1.46099	7.47458	12.9389	0.00032182	0.0101827
1177	HGH1	-1.45666	6.5254	5.69433	0.0170198	0.159917
3412	YGL046W	-1.44771	7.05327	11.3504	0.00075431	0.0199461
2209	DEP1	-1.42199	5.0988	6.60801	0.0101521	0.117081
2213	RRT2	-1.41969	7.3224	9.96416	0.00159617	0.0345557
1376	CLD1	-1.41669	5.36127	8.40626	0.00373932	0.0615243
2402	SWH1	-1.40802	8.31508	26.9944	2.04044e-07	2.1582e-05
1419	ERG6	-1.40459	5.54801	3.94426	0.0470315	0.299159
2024	YCR087C-A	-1.4027	7.33182	12.6949	0.000366653	0.0110354
150	YER119C-A	-1.39719	5.91232	5.06698	0.0243858	0.199285
3046	PBP4	-1.3853	6.04147	6.94052	0.00842644	0.103982
3440	MEH1	-1.36619	6.92597	11.6621	0.000637846	0.0176217
1644	ALG5	-1.35689	7.84193	10.2631	0.00135718	0.0297732
903	AIM26	-1.3547	5.92098	5.73424	0.0166373	0.158238
1299	MKC7	-1.35366	7.24967	21.2594	4.0113e-06	0.000296996
2180	PDR17	-1.34904	7.63997	13.1881	0.000281732	0.00956855
3085	TMA22	-1.34806	6.70127	9.36675	0.00220957	0.042164
2826	YIL170W	-1.34475	9.54637	49.231	2.27523e-12	7.01907e-10
1046	RIM20	-1.34203	6.52832	9.12547	0.00252075	0.0466591
640	RPL35B	-1.32966	9.03248	36.9248	1.22773e-09	2.27253e-07
1053	RIM8	-1.32787	7.35138	12.1022	0.000503633	0.0147972
257	YLR391W	-1.31803	7.69666	9.69993	0.00184275	0.0385019
2059	FBP26	-1.31795	7.08843	9.15158	0.00248504	0.0462292
718	TMA20	-1.31534	6.87771	11.8312	0.000582461	0.0164601
3559	HSE1	-1.31105	9.57927	49.348	2.1435e-12	7.01907e-10
2305	RPL40A	-1.30732	7.24635	8.67981	0.00321754	0.0547588
704	GTR2	-1.29851	5.53401	4.13115	0.0421008	0.283067
3157	VPS28	-1.29185	5.42218	4.46258	0.0346452	0.251978
3447	GPT2	-1.28662	6.97747	12.7936	0.000347812	0.01073
1389	PTR2	-1.28555	6.91907	11.5782	0.000667305	0.0181644
3125	SPS18	-1.27609	4.84608	3.93579	0.0472689	0.300153
941	SAP155	-1.26539	7.58738	19.9466	7.96358e-06	0.000558545
239	EPS1	-1.26363	6.41594	4.64204	0.031198	0.236727
3395	OPI3	-1.24885	8.11771	14.3364	0.000152883	0.00583478
1307	YAP3	-1.24439	5.88799	4.422	0.0354785	0.253534
159	IRE1	-1.24002	8.17647	15.9204	6.60636e-05	0.00301935
156	YBR113W	-1.23842	5.38786	5.01109	0.0251855	0.202688
269	YPR114W	-1.2362	7.05643	9.6504	0.0018931	0.0387197
256	PHO3	-1.22129	7.95078	16.366	5.2214e-05	0.00247816
3526	EFT1	-1.21992	6.30849	6.79264	0.00915343	0.110019
1857	MRP21	-1.21614	5.78345	6.97491	0.00826602	0.102937
3520	YBR056W	-1.20722	6.05625	7.77237	0.00530515	0.0804904
1294	TRK1	-1.19236	5.58128	5.10481	0.0238596	0.19752
3209	SAS5	-1.18696	7.0431	5.76488	0.0163496	0.156569
808	DFG16	-1.18214	7.3589	9.09313	0.00256571	0.0472551
930	MON2	-1.17095	5.66921	4.36804	0.0366192	0.25871
3293	YJL169W	-1.158	7.8315	7.83909	0.00511283	0.0785382
1156	SPT2	-1.15206	7.21507	7.09643	0.00772377	0.100561
1640	IMH1	-1.1474	7.62394	7.69757	0.00552953	0.0825416
1887	KKQ8	-1.14685	7.2429	11.0598	0.000882208	0.0220671
1651	PUS9	-1.14669	6.75162	6.55347	0.010468	0.118509
2129	IZH1	-1.1445	7.7728	16.6392	4.52064e-05	0.00223139
2472	RIM9	-1.13988	6.29483	4.36398	0.0367065	0.258833
2556	ADH2	-1.13798	7.25383	12.4678	0.000414037	0.012361
2604	GID8	-1.13276	6.22242	5.53491	0.0186407	0.167495
1172	YDL012C	-1.12514	8.29134	16.8437	4.05888e-05	0.00211634
2148	HDA2	-1.12035	7.55315	9.48679	0.00206956	0.0401127
2016	MEP2	-1.11584	7.21688	9.56308	0.0019853	0.0393949
315	YML018C	-1.11345	5.34494	3.9949	0.0456382	0.295093
3064	ERV41	-1.10712	7.98974	16.7889	4.17765e-05	0.00214801
2782	ABP1	-1.08984	10.2113	36.6919	1.38352e-09	2.43895e-07
264	TIM18	-1.08771	7.91145	11.9691	0.000540914	0.015523
990	VID24	-1.08571	7.39282	9.59481	0.00195129	0.0390468
2648	YNL205C	-1.08477	6.28781	7.33963	0.00674507	0.0923714
1855	YCR050C	-1.07251	6.37909	6.79347	0.00914917	0.110019
2612	CIT1	-1.06775	6.33563	4.58229	0.032304	0.240776
2554	YDR444W	-1.06392	7.63731	14.8834	0.000114363	0.00455238
3006	IWR1	-1.05703	6.97478	7.20531	0.00726884	0.0964488
2823	YCR085W	-1.05638	8.36606	15.7753	7.13274e-05	0.00318137
806	ERV46	-1.05602	7.91	12.2667	0.000461115	0.0136564
3208	MIH1	-1.04769	6.99733	9.37677	0.00219752	0.0421515
1429	PLP1	-1.04746	6.55434	5.91772	0.0149893	0.149168
3295	CPR1	-1.04722	6.39018	4.45008	0.0348996	0.252327
1749	NMD2	-1.04273	7.14146	8.02533	0.00461275	0.0726656
277	HSC82	-1.04056	8.61559	17.5927	2.73643e-05	0.00160798
2009	MKK1	-1.03875	6.32063	6.55979	0.0104309	0.118509
1	RTC1	-1.03807	8.33991	14.7742	0.000121184	0.0047726
2799	RUD3	-1.03806	7.43235	8.27946	0.00400962	0.0648192
2246	APL6	-1.03185	5.76081	5.66695	0.0172875	0.160482
598	SPO14	-1.03098	7.20176	11.7884	0.000596024	0.0167158
495	RPS14B	-1.02306	7.53252	12.766	0.000352977	0.0107898
351	YGL034C	-1.02015	7.82752	6.99336	0.00818127	0.102916
1794	ALD2	-1.01742	9.01544	17.8049	2.44748e-05	0.00146138
2602	RFX1	-1.0167	7.05487	6.61178	0.0101306	0.117081
1200	RIM13	-1.00723	8.08009	16.5858	4.64986e-05	0.00226497
143	RAD9	-0.995737	6.43865	6.33205	0.0118575	0.126706
1790	TOM70	-0.991997	6.62489	6.45072	0.0110907	0.122561
1102	MAK10	-0.981499	8.68766	22.0547	2.64986e-06	0.00020437
253	RIM21	-0.981121	7.71934	10.506	0.00118991	0.0275314
871	YDR445C	-0.972637	9.2905	28.1854	1.10233e-07	1.23662e-05
3122	CRC1	-0.970967	7.34304	10.3183	0.00131721	0.0293754
996	BBC1	-0.964263	7.30468	7.81793	0.00517305	0.0791348
697	SLA1	-0.96168	6.46705	6.37929	0.011546	0.12498
1538	RRT12	-0.958227	8.70499	16.6498	4.49545e-05	0.00223139
1434	UBP13	-0.957897	7.82835	8.62107	0.00332296	0.0559164
1626	YPT35	-0.953657	7.7852	10.4145	0.00125033	0.0284979
1968	SYN8	-0.951839	7.94577	6.30364	0.0120491	0.12806
2429	BLS1	-0.949672	7.4957	9.35701	0.00222134	0.0421712
3136	LOS1	-0.942376	7.55959	7.63537	0.00572346	0.084753
1617	YPR050C	-0.941876	6.88444	6.77025	0.00926899	0.111048
3580	CHZ1	-0.928082	8.0998	13.1925	0.000281065	0.00956855
740	YAR043C	-0.925617	9.44846	31.3657	2.13726e-08	3.04313e-06
2392	SIW14	-0.922336	6.1028	5.47678	0.0192707	0.17067
311	CPR6	-0.91766	7.08694	8.13863	0.00433321	0.0688478
2370	OAC1	-0.912622	7.12446	3.9718	0.0462684	0.297371
123	CTP1	-0.910367	6.84311	5.57177	0.0182523	0.16602
1496	YCL062W	-0.909021	7.87592	6.70789	0.00959874	0.113167
944	UNG1	-0.902884	8.13866	6.9175	0.00853563	0.10498
3414	THP2	-0.901088	7.00172	9.03013	0.00265566	0.0484298
2512	YIL029C	-0.897786	7.10676	6.60853	0.0101492	0.117081
519	YNL115C	-0.894406	8.33799	6.99361	0.00818011	0.102916
3505	EMC3	-0.894163	6.85091	5.11018	0.0237858	0.19752
2170	CKI1	-0.892982	6.99321	7.14688	0.00750947	0.0989326
647	YKL023W	-0.892756	7.9541	6.51984	0.0106677	0.119631
232	KXD1	-0.892381	8.52467	8.67583	0.00322459	0.0547588
1700	KIN2	-0.888156	9.19202	15.4744	8.36282e-05	0.00351808
1838	HOC1	-0.887161	8.26256	10.3838	0.00127128	0.0286969
1287	YLR152C	-0.8852	7.79632	8.61017	0.00334291	0.0559975
3090	SMY1	-0.88381	8.29703	8.33387	0.00389128	0.0634604
999	PET18	-0.882465	7.60291	5.35011	0.0207209	0.178004
2897	YPR090W	-0.882443	7.07435	7.8611	0.00505095	0.0779109
31	HNT2	-0.881235	6.82222	5.61766	0.0177804	0.163305
949	SPR1	-0.878465	6.72238	4.44019	0.0351023	0.252327
237	PSR1	-0.87191	6.92698	4.78585	0.0286944	0.223635
2972	NGL3	-0.866713	7.43221	7.49973	0.00617082	0.0887381
1932	YOR131C	-0.865114	7.07165	8.80322	0.003007	0.0535187
1954	IOC2	-0.862136	8.70531	11.2891	0.000779642	0.0204698
2636	PUS7	-0.856494	6.86829	6.38754	0.0114924	0.124765
2325	YPL225W	-0.852589	7.69673	6.23803	0.0125035	0.131128
2447	TOM7	-0.846676	8.35311	6.51508	0.0106963	0.119631
1315	SYS1	-0.846472	6.72079	4.2293	0.0397317	0.271378
90	PEX34	-0.840178	6.58504	5.55741	0.0184027	0.166635
2389	DOM34	-0.839394	7.57938	6.19181	0.0128343	0.133088
1242	SCS2	-0.836689	7.51992	4.57842	0.0323771	0.240776
1597	PCA1	-0.834005	7.64447	6.24735	0.012438	0.130811
1851	MPC54	-0.832839	7.44507	4.66651	0.0307564	0.235248
3435	YLR053C	-0.82882	7.76887	3.96046	0.046581	0.297829
2754	PDR1	-0.827806	7.12097	3.87986	0.0488687	0.304324
1806	SRO7	-0.826059	7.35023	6.30017	0.0120726	0.12806
3103	RPS9A	-0.818583	7.5819	7.05152	0.00791978	0.101999
228	YPR077C	-0.815554	7.93052	8.07419	0.00449001	0.0710343
494	BOI2	-0.808233	7.11784	6.35305	0.011718	0.126104
633	MEU1	-0.806674	7.97464	11.3783	0.000743063	0.01982
2192	JJJ3	-0.806489	8.45868	9.59579	0.00195024	0.0390468
2425	GAT3	-0.806213	8.5464	16.0391	6.20471e-05	0.00287123
2596	HOG1	-0.805255	8.58855	9.49185	0.00206386	0.0401127
3142	OAZ1	-0.802246	6.49161	5.72628	0.0167128	0.158238
480	SNA2	-0.800788	10.5252	40.0177	2.51668e-10	5.48044e-08
2211	HBS1	-0.793428	6.62293	5.47882	0.0192482	0.17067
1118	SLM4	-0.789833	8.15503	6.73365	0.00946108	0.11262
101	ARO3	-0.787326	9.26338	17.2441	3.28722e-05	0.00179808
1773	YCR006C	-0.786663	6.17967	3.84847	0.0497915	0.306702
233	SSK2	-0.782202	6.5526	4.1024	0.0428225	0.286153
2116	FIS1	-0.778618	9.90953	17.2458	3.28431e-05	0.00179808
2229	LAA1	-0.778285	8.26509	10.4079	0.00125477	0.0284979
945	YIP3	-0.777244	7.27009	4.78806	0.0286578	0.223635
1438	PDX1	-0.776946	7.11979	5.66602	0.0172967	0.160482
2978	EFM5	-0.773486	7.23249	5.01726	0.0250958	0.202407
3079	PHO89	-0.772671	8.83882	9.63101	0.0019132	0.0389157
2060	GAS4	-0.772659	7.65259	4.49693	0.0339559	0.248428
2561	TCD2	-0.769859	7.88699	7.04686	0.00794044	0.101999
1442	UPS3	-0.756875	7.20465	4.67124	0.0306717	0.235086
931	LDS1	-0.754822	8.54428	5.95804	0.0146503	0.147379
3636	APE3	-0.74979	8.45759	11.973	0.000539756	0.015523
591	DUG2	-0.744554	8.26115	7.39189	0.00655185	0.0923326
1670	MSC3	-0.739584	7.08884	5.54495	0.0185341	0.167161
1193	YBR232C	-0.739345	8.99439	10.7208	0.00105937	0.0248215
2012	SGM1	-0.737479	7.63063	7.32193	0.00681183	0.0923714
823	MNR2	-0.733929	8.45081	11.0188	0.000901946	0.0224094
409	SWC7	-0.729713	7.66081	5.65748	0.0173811	0.160705
771	HAL9	-0.729643	7.88474	6.56416	0.0104053	0.118509
2986	MTC5	-0.727482	9.28954	9.66866	0.00187438	0.0385498
2443	RTR2	-0.720255	8.1372	3.9986	0.0455382	0.295093
578	YGR137W	-0.720126	6.26723	4.78917	0.0286392	0.223635
3234	EAF3	-0.716845	8.49718	7.10994	0.00766575	0.100278
1239	YDR442W	-0.709259	8.94136	9.27973	0.00231703	0.0435414
3224	PIN3	-0.708637	7.61016	6.62222	0.0100714	0.117081
2936	YPL182C	-0.70286	7.48139	6.0137	0.0141952	0.143974
2251	LIN1	-0.700513	7.84883	5.94353	0.0147714	0.148195
557	CNL1	-0.698331	7.5505	7.2172	0.00722083	0.0961565
938	YKR051W	-0.695218	7.55588	5.23515	0.0221349	0.187085
404	CLB1	-0.6916	7.51084	5.10012	0.0239242	0.19752
1370	SPS1	-0.687978	7.38808	4.69134	0.030315	0.233834
290	LST7	-0.686849	9.08636	16.3911	5.15273e-05	0.00247733
2306	DDC1	-0.682889	7.40752	4.85836	0.0275124	0.21763
978	YMC2	-0.682863	7.39843	4.33035	0.0374385	0.261012
1925	YPL067C	-0.676346	7.75973	4.16152	0.0413523	0.280117
89	YLR434C	-0.668623	7.59695	6.52899	0.010613	0.11942
2724	HOS3	-0.668148	7.50953	4.02467	0.0448394	0.293279
1964	AIM21	-0.667775	8.1988	8.6928	0.0031947	0.0547588
262	RIF2	-0.661976	8.05525	6.9972	0.00816375	0.102916
1483	AIM39	-0.660016	8.13252	4.27788	0.0386115	0.267177
2264	YLR282C	-0.65923	7.23594	3.87022	0.0491502	0.305292
2788	YHR130C	-0.656542	8.51174	7.61003	0.00580446	0.0852703
192	OCA2	-0.656527	7.79134	5.38701	0.0202872	0.176508
3354	ZRT2	-0.648351	7.79475	4.41884	0.0355441	0.253534
413	GIP4	-0.64555	7.8231	3.86395	0.049334	0.30592
2228	PYC2	-0.644327	8.94374	8.70174	0.00317906	0.0547588
2982	ADY3	-0.643175	8.45589	4.54656	0.032985	0.243601
678	YDL114W	-0.641978	8.51041	5.34987	0.0207238	0.178004
900	APN2	-0.640922	7.71133	5.55672	0.0184099	0.166635
912	YGR226C	-0.637408	7.88317	5.83326	0.0157259	0.153601
966	STI1	-0.636583	8.55933	5.72034	0.0167695	0.158369
219	RPA14	-0.633781	8.43343	8.71234	0.00316064	0.0547588
724	PIL1	-0.623473	7.54371	5.36414	0.0205549	0.17779
261	RSF2	-0.623223	8.80083	5.70575	0.0169094	0.159284
2893	YKR005C	-0.622992	7.48701	4.4453	0.0349975	0.252327
976	STR2	-0.621595	8.67409	5.65482	0.0174075	0.160705
1571	RPS22A	-0.616984	7.81363	5.32858	0.0209785	0.179359
2984	YOR385W	-0.61267	9.33915	6.32921	0.0118765	0.126706
572	TCD1	-0.611139	9.60081	8.78359	0.00303952	0.0535825
2136	TAZ1	-0.60957	7.54138	4.37352	0.0365016	0.258372
187	HDA1	-0.599334	8.31331	6.3559	0.0116992	0.126104
98	FAT3	-0.597364	8.90533	6.06545	0.0137852	0.140586
2270	YBR284W	-0.596987	8.96214	7.04186	0.00796265	0.101999
2119	OCA1	-0.596752	8.4011	6.68071	0.0097462	0.114541
2276	BIO3	-0.595512	8.25047	5.0214	0.025036	0.202365
3527	CMP2	-0.594545	8.80715	4.25093	0.0392287	0.269935
1510	YML053C	-0.587425	9.23585	8.16553	0.0042694	0.0681263
3258	YOR055W	-0.586138	7.36239	3.90126	0.0482498	0.303639
394	PTC4	-0.585097	8.10241	4.35175	0.0369709	0.259749
2131	CAF40	-0.582813	8.67244	5.10424	0.0238674	0.19752
2141	SET6	-0.573129	8.90175	5.00247	0.0253111	0.203258
3011	THP3	-0.571768	8.61769	6.17921	0.012926	0.133292
1485	PAN2	-0.567417	10.2951	19.8266	8.47953e-06	0.000581319
2308	BLI1	-0.564908	8.62562	4.62262	0.0315531	0.238874
491	FCY2	-0.554505	8.26322	4.71444	0.0299103	0.231649
3576	TCA17	-0.546186	9.38137	4.93499	0.0263182	0.210887
397	CPR2	-0.544149	7.82805	4.25779	0.0390707	0.269347
3268	YMR304C-A	-0.540257	9.06957	6.2649	0.0123153	0.12989
279	NVJ2	-0.532105	8.17424	4.39246	0.0360981	0.256812
2744	PBP2	-0.531835	8.14049	3.92422	0.0475951	0.301192
2257	APP1	-0.53152	9.35519	6.88048	0.00871421	0.105771
2393	SSP1	-0.52849	8.22441	4.32179	0.0376272	0.261834
2179	YOR050C	-0.527556	8.68788	4.39037	0.0361424	0.256812
2525	YDL180W	-0.512724	9.65289	6.55665	0.0104493	0.118509
2573	MLH2	-0.510312	7.1101	3.9788	0.0460765	0.297046
3171	YJL021C	-0.5087	8.31909	4.2375	0.0395403	0.27057
1027	HSP42	-0.502038	8.9879	4.59334	0.0320963	0.240249

## Sheet: GO
Annotation Cluster 1	Enrichment Score: 4.927150713434009
Category	Term	Count	%	PValue	Genes	List Total	Pop Hits	Pop Total	Fold Enrichment	Bonferroni	Benjamini	FDR
GOTERM_BP_FAT	GO:0007034~vacuolar transport	22	7.33333	4.59814e-07	BRO1, YPT7, VPS71, VPS3, VPS4, MON2, VPS8, APS3, VID24, VPS20, PEP8, APL5, APL6, HSE1, SNF8, VPS30, VPS21, VPS28, VPS27, VPS36, VPS25, VPS38	247	121	4870	3.58484	0.000440864	0.000220456	0.000722613
GOTERM_BP_FAT	GO:0016197~endosome transport	15	5	1.97248e-06	SYS1, BRO1, VPS4, SNX3, LAA1, VPS5, MON2, VPS8, PEP8, VPS20, HSE1, VPS30, VPS35, VPS27, VPS38	247	63	4870	4.69443	0.00188983	0.000630339	0.00309979
GOTERM_BP_FAT	GO:0045324~late endosome to vacuole transport	8	2.66667	0.0018237	BRO1, VPS20, VPS30, HSE1, VPS4, VPS27, VPS38, VPS8	247	36	4870	4.38147	0.826317	0.147122	2.82787
Annotation Cluster 2	Enrichment Score: 4.197836474970089
Category	Term	Count	%	PValue	Genes	List Total	Pop Hits	Pop Total	Fold Enrichment	Bonferroni	Benjamini	FDR
GOTERM_CC_FAT	GO:0005768~endosome	29	9.66667	4.94885e-12	SNX3, SYN8, SPO14, PEP8, VPS30, SNF8, GTR2, YPT35, VPS35, PTM1, VPS36, VPS38, BRO1, SLA1, VPS3, VPS4, VPS5, SWH1, MON2, VPS8, MEH1, VPS20, SLM4, HSE1, VPS21, VPS28, VPS27, VPS25, GEF1	219	130	4595	4.68054	1.35103e-09	1.35103e-09	6.51794e-09
GOTERM_BP_FAT	GO:0016192~vesicle-mediated transport	44	14.6667	1.76001e-07	LST4, ERV46, PIL1, SNX3, ERV41, KIN2, SYN8, SPO14, LAA1, LST7, PEP8, SIW14, VPS30, VPS35, SRO7, VPS38, SYS1, RIM8, BRO1, YPT7, SLG1, SLA1, YIP3, VPS4, SWH1, VPS5, IMH1, MON2, VPS8, APS3, VID24, VPS20, COG7, GYP1, COG8, APL5, HSE1, APL6, RVS167, YAP1802, VPS21, SMY1, VPS27, RUD3	247	376	4870	2.30726	0.000168771	0.000168771	0.000276593
GOTERM_CC_FAT	GO:0044440~endosomal part	12	4	3.25123e-07	MEH1, VPS20, SLM4, SNF8, HSE1, GTR2, VPS3, VPS28, VPS27, VPS36, VPS25, VPS8	219	35	4595	7.19374	8.87546e-05	4.43783e-05	0.000428209
GOTERM_BP_FAT	GO:0007034~vacuolar transport	22	7.33333	4.59814e-07	BRO1, YPT7, VPS71, VPS3, VPS4, MON2, VPS8, APS3, VID24, VPS20, PEP8, APL5, APL6, HSE1, SNF8, VPS30, VPS21, VPS28, VPS27, VPS36, VPS25, VPS38	247	121	4870	3.58484	0.000440864	0.000220456	0.000722613
GOTERM_BP_FAT	GO:0045184~establishment of protein localization	50	16.6667	2.21337e-05	ERV46, ERV41, LOS1, HDA1, PEP8, TOM70, PTR2, VPS3, SEC72, VPS4, VPS5, IMH1, VPS8, VID24, MEH1, MSN5, APL5, APL6, HSE1, SLM4, LST4, TOM7, CPR1, VPS71, SNX3, LAA1, SYN8, LST7, SNF8, VPS30, GTR2, VPS35, VPS36, VPS38, SYS1, BRO1, YPT7, YIP3, MON2, MOG1, APS3, COG7, VPS20, COG8, THP1, VPS21, VPS28, VPS27, TIM18, VPS25	247	540	4870	1.82561	0.0210028	0.00529256	0.0347783
GOTERM_BP_FAT	GO:0015031~protein transport	47	15.6667	3.25028e-05	LST4, TOM7, ERV46, VPS71, CPR1, SNX3, ERV41, SYN8, LAA1, LST7, HDA1, PEP8, SNF8, VPS30, GTR2, VPS35, VPS36, VPS38, SYS1, BRO1, YPT7, TOM70, PTR2, VPS3, SEC72, VPS4, VPS5, IMH1, MON2, VPS8, APS3, MOG1, VID24, MEH1, VPS20, COG7, MSN5, COG8, APL5, HSE1, APL6, SLM4, VPS21, VPS28, VPS27, TIM18, VPS25	247	502	4870	1.84598	0.0306899	0.00621474	0.0510672
GOTERM_BP_FAT	GO:0008104~protein localization	52	17.3333	7.56438e-05	ERV46, PIL1, ERV41, LOS1, HDA1, PEP8, TOM70, PTR2, VPS3, SEC72, VPS4, VPS5, IMH1, VPS8, VID24, MEH1, MSN5, APL5, APL6, HSE1, SLM4, LST4, TOM7, CPR1, VPS71, SNX3, SYN8, LAA1, LST7, SNF8, VPS30, GTR2, VPS35, VPS36, VPS38, SYS1, BRO1, YPT7, YIP3, EPS1, MON2, MOG1, APS3, COG7, VPS20, COG8, THP1, VPS21, VPS28, VPS27, TIM18, VPS25	247	597	4870	1.71736	0.0699762	0.0120181	0.118811
GOTERM_BP_FAT	GO:0006623~protein targeting to vacuole	13	4.33333	7.76132e-05	BRO1, VID24, VPS30, SNF8, HSE1, VPS71, VPS3, VPS21, VPS28, VPS27, VPS36, MON2, VPS25	247	65	4870	3.94332	0.0717312	0.0105771	0.121903
GOTERM_BP_FAT	GO:0046907~intracellular transport	52	17.3333	0.000122126	ERV46, ERV41, YMC2, LOS1, PEP8, CTP1, TOM70, VPS3, SEC72, VPS4, VPS5, IMH1, VPS8, VID24, MSN5, APL5, APL6, HSE1, LST4, TOM7, VPS71, SNX3, SYN8, LAA1, LST7, SNF8, VPS30, VPS35, VPS36, SRO7, VPS38, SYS1, BRO1, YPT7, RPS10B, YIP3, MON2, HPR1, MOG1, APS3, COG7, VPS20, COG8, NEW1, THP2, THP1, VPS21, VPS28, VPS27, TIM18, RUD3, VPS25	247	608	4870	1.68629	0.110527	0.0145342	0.191754
GOTERM_MF_FAT	GO:0008565~protein transporter activity	12	4	0.000237268	APS3, LST4, TOM7, TOM70, MSN5, PEP8, APL5, SEC72, VPS35, VPS5, TIM18, LST7	211	63	4190	3.78244	0.0927084	0.0927084	0.33162
GOTERM_BP_FAT	GO:0043162~ubiquitin-dependent protein catabolic process via the multivesicular body sorting pathway	6	2	0.00261906	BRO1, VPS20, SNF8, VPS28, VPS36, VPS25	247	20	4870	5.91498	0.919135	0.175897	4.03758
GOTERM_BP_FAT	GO:0034613~cellular protein localization	31	10.3333	0.00430806	LST4, TOM7, VPS71, LST7, HDA1, PEP8, VPS30, SNF8, VPS35, VPS36, SYS1, BRO1, TOM70, SEC72, VPS3, VPS4, VPS5, IMH1, MON2, APS3, MOG1, VID24, MSN5, APL5, HSE1, APL6, VPS21, VPS28, VPS27, TIM18, VPS25	247	362	4870	1.68844	0.984083	0.241205	6.55986
GOTERM_BP_FAT	GO:0006886~intracellular protein transport	28	9.33333	0.00653105	LST4, TOM7, VPS71, LST7, PEP8, VPS30, SNF8, VPS35, VPS36, SYS1, BRO1, TOM70, SEC72, VPS3, IMH1, MON2, APS3, MOG1, VID24, MSN5, APL5, HSE1, APL6, VPS21, VPS28, VPS27, TIM18, VPS25	247	325	4870	1.69866	0.998134	0.269621	9.78502
GOTERM_BP_FAT	GO:0070727~cellular macromolecule localization	31	10.3333	0.00715699	LST4, TOM7, VPS71, LST7, HDA1, PEP8, VPS30, SNF8, VPS35, VPS36, SYS1, BRO1, TOM70, SEC72, VPS3, VPS4, VPS5, IMH1, MON2, APS3, MOG1, VID24, MSN5, APL5, HSE1, APL6, VPS21, VPS28, VPS27, TIM18, VPS25	247	375	4870	1.62991	0.99898	0.279645	10.6742
GOTERM_BP_FAT	GO:0006605~protein targeting	19	6.33333	0.0562478	BRO1, TOM7, TOM70, VPS71, SEC72, VPS3, MON2, MOG1, VID24, MSN5, HSE1, SNF8, VPS30, VPS21, VPS28, VPS27, VPS36, TIM18, VPS25	247	239	4870	1.56743	1	0.609756	59.7391
GOTERM_BP_FAT	GO:0033365~protein localization in organelle	12	4	0.14454	MOG1, TOM7, TOM70, MSN5, PEP8, SEC72, VPS35, VPS4, VPS5, VPS27, TIM18, VPS36	247	152	4870	1.55657	1	0.800081	91.4002
Annotation Cluster 3	Enrichment Score: 4.047339349599768
Category	Term	Count	%	PValue	Genes	List Total	Pop Hits	Pop Total	Fold Enrichment	Bonferroni	Benjamini	FDR
GOTERM_BP_FAT	GO:0016192~vesicle-mediated transport	44	14.6667	1.76001e-07	LST4, ERV46, PIL1, SNX3, ERV41, KIN2, SYN8, SPO14, LAA1, LST7, PEP8, SIW14, VPS30, VPS35, SRO7, VPS38, SYS1, RIM8, BRO1, YPT7, SLG1, SLA1, YIP3, VPS4, SWH1, VPS5, IMH1, MON2, VPS8, APS3, VID24, VPS20, COG7, GYP1, COG8, APL5, HSE1, APL6, RVS167, YAP1802, VPS21, SMY1, VPS27, RUD3	247	376	4870	2.30726	0.000168771	0.000168771	0.000276593
GOTERM_CC_FAT	GO:0005794~Golgi apparatus	25	8.33333	0.00037449	SYS1, HOC1, KHA1, SGM1, ERV46, YIP3, SNX3, ERV41, SWH1, VPS5, LAA1, IMH1, MON2, VPS8, APS3, COG7, GYP1, KTR4, COG8, APL5, APL6, PTM1, RUD3, GEF1, VPS38	219	241	4595	2.17653	0.0972007	0.0252398	0.492108
GOTERM_BP_FAT	GO:0048193~Golgi vesicle transport	18	6	0.0109402	SYS1, LST4, YPT7, ERV46, YIP3, SNX3, ERV41, SYN8, LST7, IMH1, MON2, APS3, COG7, COG8, APL5, APL6, RUD3, SRO7	247	184	4870	1.9288	0.999974	0.313924	15.8759
Annotation Cluster 4	Enrichment Score: 2.167568787886926
Category	Term	Count	%	PValue	Genes	List Total	Pop Hits	Pop Total	Fold Enrichment	Bonferroni	Benjamini	FDR
GOTERM_BP_FAT	GO:0045053~protein retention in Golgi apparatus	6	2	0.00029096	PEP8, VPS35, VPS4, VPS5, VPS27, VPS36	247	13	4870	9.09997	0.243514	0.0305321	0.456277
GOTERM_BP_FAT	GO:0034067~protein localization in Golgi apparatus	6	2	0.000434084	PEP8, VPS35, VPS4, VPS5, VPS27, VPS36	247	14	4870	8.44997	0.340568	0.0407828	0.680006
GOTERM_BP_FAT	GO:0032507~maintenance of protein location in cell	7	2.33333	0.00737198	PEP8, VPS35, VPS4, VPS5, EPS1, VPS27, VPS36	247	35	4870	3.94332	0.999172	0.265465	10.9777
GOTERM_BP_FAT	GO:0045185~maintenance of protein location	7	2.33333	0.00848164	PEP8, VPS35, VPS4, VPS5, EPS1, VPS27, VPS36	247	36	4870	3.83378	0.999717	0.26961	12.5288
GOTERM_BP_FAT	GO:0051651~maintenance of location in cell	7	2.33333	0.011052	PEP8, VPS35, VPS4, VPS5, EPS1, VPS27, VPS36	247	38	4870	3.63201	0.999976	0.307545	16.0252
GOTERM_BP_FAT	GO:0051235~maintenance of location	7	2.33333	0.0177602	PEP8, VPS35, VPS4, VPS5, EPS1, VPS27, VPS36	247	42	4870	3.2861	1	0.371527	24.5437
GOTERM_CC_FAT	GO:0030904~retromer complex	3	1	0.0203752	PEP8, VPS35, VPS5	219	5	4595	12.589	0.996375	0.330631	23.7481
GOTERM_BP_FAT	GO:0033365~protein localization in organelle	12	4	0.14454	MOG1, TOM7, TOM70, MSN5, PEP8, SEC72, VPS35, VPS4, VPS5, VPS27, TIM18, VPS36	247	152	4870	1.55657	1	0.800081	91.4002
Annotation Cluster 5	Enrichment Score: 2.137495746041113
Category	Term	Count	%	PValue	Genes	List Total	Pop Hits	Pop Total	Fold Enrichment	Bonferroni	Benjamini	FDR
GOTERM_MF_FAT	GO:0035091~phosphoinositide binding	10	3.33333	0.00266695	SLM4, YPT35, SCS2, YAP1802, SNX3, SPO14, VPS5, SWH1, VPS27, VPS8	211	60	4190	3.30964	0.66543	0.305782	3.66921
GOTERM_MF_FAT	GO:0005543~phospholipid binding	11	3.66667	0.0038253	SLM4, YPT35, SCS2, YAP1802, SNX3, SPO14, VPS5, SWH1, VPS27, BOI2, VPS8	211	75	4190	2.91248	0.792242	0.324867	5.22362
GOTERM_MF_FAT	GO:0008289~lipid binding	11	3.66667	0.00933738	SLM4, YPT35, SCS2, YAP1802, SNX3, SPO14, VPS5, SWH1, VPS27, BOI2, VPS8	211	85	4190	2.56984	0.978642	0.473262	12.3063
GOTERM_MF_FAT	GO:0032266~phosphatidylinositol 3-phosphate binding	5	1.66667	0.0295878	YPT35, SNX3, SPO14, VPS5, VPS27	211	24	4190	4.13705	0.999996	0.708118	34.3233
Annotation Cluster 6	Enrichment Score: 1.882864556348503
Category	Term	Count	%	PValue	Genes	List Total	Pop Hits	Pop Total	Fold Enrichment	Bonferroni	Benjamini	FDR
GOTERM_BP_FAT	GO:0010324~membrane invagination	15	5	0.00822922	RIM8, SLG1, YPT7, SLA1, PIL1, SWH1, MON2, MEH1, SIW14, VPS30, SLM4, RVS167, GTR2, YAP1802, VPS21	247	136	4870	2.17462	0.999638	0.271654	12.1782
GOTERM_BP_FAT	GO:0016044~membrane organization	23	7.66667	0.0131788	RIM8, YPT7, SLG1, TOM7, TOM70, SLA1, PIL1, VPS4, SWH1, MON2, TAZ1, MEH1, VID24, VPS20, SIW14, SLM4, VPS30, RVS167, GTR2, LEM3, YAP1802, VAM10, VPS21	247	264	4870	1.71773	0.999997	0.31991	18.8188
GOTERM_BP_FAT	GO:0006897~endocytosis	11	3.66667	0.0207096	RIM8, SLG1, YPT7, SLA1, SIW14, RVS167, PIL1, YAP1802, VPS21, SWH1, MON2	247	95	4870	2.28297	1	0.410295	28.0268
Annotation Cluster 7	Enrichment Score: 1.8703635852335585
Category	Term	Count	%	PValue	Genes	List Total	Pop Hits	Pop Total	Fold Enrichment	Bonferroni	Benjamini	FDR
GOTERM_BP_FAT	GO:0000433~negative regulation of transcription from RNA polymerase II promoter by glucose	4	1.33333	0.00227301	MIG1, SNF8, VPS36, VPS25	247	6	4870	13.1444	0.887217	0.16628	3.51299
GOTERM_BP_FAT	GO:0000437~negative regulation of transcription from RNA polymerase II promoter by carbon catabolites	4	1.33333	0.00227301	MIG1, SNF8, VPS36, VPS25	247	6	4870	13.1444	0.887217	0.16628	3.51299
GOTERM_BP_FAT	GO:0045014~negative regulation of transcription by glucose	4	1.33333	0.00227301	MIG1, SNF8, VPS36, VPS25	247	6	4870	13.1444	0.887217	0.16628	3.51299
GOTERM_BP_FAT	GO:0043162~ubiquitin-dependent protein catabolic process via the multivesicular body sorting pathway	6	2	0.00261906	BRO1, VPS20, SNF8, VPS28, VPS36, VPS25	247	20	4870	5.91498	0.919135	0.175897	4.03758
GOTERM_BP_FAT	GO:0000430~regulation of transcription from RNA polymerase II promoter by glucose	4	1.33333	0.00382991	MIG1, SNF8, VPS36, VPS25	247	7	4870	11.2666	0.974775	0.231144	5.85218
GOTERM_BP_FAT	GO:0045013~negative regulation of transcription by carbon catabolites	4	1.33333	0.00382991	MIG1, SNF8, VPS36, VPS25	247	7	4870	11.2666	0.974775	0.231144	5.85218
GOTERM_BP_FAT	GO:0000122~negative regulation of transcription from RNA polymerase II promoter	11	3.66667	0.00451507	SPT2, HOG1, HDA2, HDA1, MIG1, SNF8, RFX1, PDR1, RIM101, VPS36, VPS25	247	76	4870	2.85372	0.98696	0.2253	6.86468
GOTERM_BP_FAT	GO:0046015~regulation of transcription by glucose	4	1.33333	0.00590065	MIG1, SNF8, VPS36, VPS25	247	8	4870	9.8583	0.996571	0.258225	8.88117
GOTERM_BP_FAT	GO:0000429~regulation of transcription from RNA polymerase II promoter by carbon catabolites	4	1.33333	0.00590065	MIG1, SNF8, VPS36, VPS25	247	8	4870	9.8583	0.996571	0.258225	8.88117
GOTERM_CC_FAT	GO:0000814~ESCRT II complex	3	1	0.00651219	SNF8, VPS36, VPS25	219	3	4595	20.9817	0.831975	0.199849	8.24522
GOTERM_BP_FAT	GO:0007584~response to nutrient	5	1.66667	0.0135051	BRO1, MIG1, SNF8, VPS36, VPS25	247	19	4870	5.18858	0.999998	0.318541	19.2397
GOTERM_BP_FAT	GO:0045990~regulation of transcription by carbon catabolites	4	1.33333	0.0369048	MIG1, SNF8, VPS36, VPS25	247	15	4870	5.25776	1	0.520948	44.6197
GOTERM_BP_FAT	GO:0031670~cellular response to nutrient	4	1.33333	0.0369048	MIG1, SNF8, VPS36, VPS25	247	15	4870	5.25776	1	0.520948	44.6197
GOTERM_BP_FAT	GO:0031667~response to nutrient levels	7	2.33333	0.114465	BRO1, MIG1, VPS30, SNF8, VPS36, VPS38, VPS25	247	66	4870	2.09115	1	0.734133	85.198
GOTERM_BP_FAT	GO:0009991~response to extracellular stimulus	7	2.33333	0.12717	BRO1, MIG1, VPS30, SNF8, VPS36, VPS38, VPS25	247	68	4870	2.02965	1	0.761499	88.2053
GOTERM_BP_FAT	GO:0031669~cellular response to nutrient levels	5	1.66667	0.348084	MIG1, VPS30, SNF8, VPS36, VPS25	247	59	4870	1.6709	1	0.943257	99.8798
GOTERM_BP_FAT	GO:0031668~cellular response to extracellular stimulus	5	1.66667	0.37145	MIG1, VPS30, SNF8, VPS36, VPS25	247	61	4870	1.61611	1	0.94555	99.9323
Annotation Cluster 8	Enrichment Score: 1.6803046199041978
Category	Term	Count	%	PValue	Genes	List Total	Pop Hits	Pop Total	Fold Enrichment	Bonferroni	Benjamini	FDR
GOTERM_MF_FAT	GO:0004721~phosphoprotein phosphatase activity	9	3	0.00493559	PSR1, SIW14, MIH1, SAP155, PTC4, CMP2, DCR2, PTC1, OCA1	211	54	4190	3.30964	0.868481	0.333504	6.69163
GOTERM_MF_FAT	GO:0016791~phosphatase activity	12	4	0.0115038	PSR1, SIW14, PHO3, YOR131C, MIH1, SAP155, PTC4, CMP2, DCR2, PTC1, FBP26, OCA1	211	101	4190	2.35934	0.991295	0.492216	14.953
GOTERM_BP_FAT	GO:0006470~protein amino acid dephosphorylation	6	2	0.0296342	PSY4, SIW14, MIH1, PTC4, DCR2, PTC1	247	35	4870	3.37999	1	0.488753	37.6716
GOTERM_BP_FAT	GO:0016311~dephosphorylation	6	2	0.112929	PSY4, SIW14, MIH1, PTC4, DCR2, PTC1	247	51	4870	2.3196	1	0.737171	84.7896
Annotation Cluster 9	Enrichment Score: 1.3307711609115611
Category	Term	Count	%	PValue	Genes	List Total	Pop Hits	Pop Total	Fold Enrichment	Bonferroni	Benjamini	FDR
GOTERM_BP_FAT	GO:0000122~negative regulation of transcription from RNA polymerase II promoter	11	3.66667	0.00451507	SPT2, HOG1, HDA2, HDA1, MIG1, SNF8, RFX1, PDR1, RIM101, VPS36, VPS25	247	76	4870	2.85372	0.98696	0.2253	6.86468
GOTERM_BP_FAT	GO:0006357~regulation of transcription from RNA polymerase II promoter	23	7.66667	0.0131788	SPT2, CAF40, PLP1, MIG1, DAL81, RAD9, RIM101, DEP1, HOG1, HDA2, HDA1, CCR4, SNF8, RFX1, YAP3, GTR2, POP2, PDR1, EAF3, HOS3, VPS36, CSE2, VPS25	247	264	4870	1.71773	0.999997	0.31991	18.8188
GOTERM_BP_FAT	GO:0031327~negative regulation of cellular biosynthetic process	20	6.66667	0.0231976	SPT2, MIG1, VPS71, SCS2, GID8, RAD9, RIM101, VPS72, HOG1, VID24, HDA2, HDA1, CCR4, SNF8, SAS5, RFX1, PDR1, EAF3, VPS36, VPS25	247	231	4870	1.70706	1	0.430339	30.8474
GOTERM_BP_FAT	GO:0009890~negative regulation of biosynthetic process	20	6.66667	0.0252858	SPT2, MIG1, VPS71, SCS2, GID8, RAD9, RIM101, VPS72, HOG1, VID24, HDA2, HDA1, CCR4, SNF8, SAS5, RFX1, PDR1, EAF3, VPS36, VPS25	247	233	4870	1.69241	1	0.450665	33.1345
GOTERM_BP_FAT	GO:0045449~regulation of transcription	45	15	0.027253	SPT2, RSF2, CAF40, MIG1, DAL81, GAT3, VPS71, SCS2, RAD9, SWI4, RIM101, IWR1, VPS72, DEP1, SKN7, HDA2, HDA1, IRE1, SNF8, GTR2, PDR1, YAP3, VPS36, RIM9, SWC7, PLP1, RPB9, HAL9, SWC3, RSC1, HPR1, MAL33, HOG1, IOC2, CCR4, RFX1, CKB2, SAS5, THP2, POP2, EAF3, CSE2, HOS3, SWR1, VPS25	247	657	4870	1.35045	1	0.467895	35.2241
GOTERM_BP_FAT	GO:0045934~negative regulation of nucleobase, nucleoside, nucleotide and nucleic acid metabolic process	18	6	0.051281	SPT2, MIG1, VPS71, SCS2, RAD9, RIM101, VPS72, HOG1, HDA2, HDA1, CCR4, SNF8, SAS5, RFX1, PDR1, EAF3, VPS36, VPS25	247	220	4870	1.61318	1	0.58757	56.2771
GOTERM_BP_FAT	GO:0051172~negative regulation of nitrogen compound metabolic process	18	6	0.051281	SPT2, MIG1, VPS71, SCS2, RAD9, RIM101, VPS72, HOG1, HDA2, HDA1, CCR4, SNF8, SAS5, RFX1, PDR1, EAF3, VPS36, VPS25	247	220	4870	1.61318	1	0.58757	56.2771
GOTERM_BP_FAT	GO:0010558~negative regulation of macromolecule biosynthetic process	18	6	0.051281	SPT2, MIG1, VPS71, SCS2, RAD9, RIM101, VPS72, HOG1, HDA2, HDA1, CCR4, SNF8, SAS5, RFX1, PDR1, EAF3, VPS36, VPS25	247	220	4870	1.61318	1	0.58757	56.2771
GOTERM_BP_FAT	GO:0016481~negative regulation of transcription	16	5.33333	0.068986	SPT2, MIG1, VPS71, SCS2, RIM101, VPS72, HOG1, HDA2, HDA1, SNF8, SAS5, RFX1, PDR1, EAF3, VPS36, VPS25	247	196	4870	1.60952	1	0.640535	67.4812
GOTERM_BP_FAT	GO:0010629~negative regulation of gene expression	16	5.33333	0.0764761	SPT2, MIG1, VPS71, SCS2, RIM101, VPS72, HOG1, HDA2, HDA1, SNF8, SAS5, RFX1, PDR1, EAF3, VPS36, VPS25	247	199	4870	1.58525	1	0.674375	71.358
GOTERM_BP_FAT	GO:0006355~regulation of transcription, DNA-dependent	31	10.3333	0.0857337	SPT2, CAF40, MIG1, DAL81, GAT3, SCS2, RAD9, SWI4, RIM101, DEP1, SKN7, HDA2, HDA1, SNF8, GTR2, PDR1, YAP3, VPS36, PLP1, HAL9, MAL33, HOG1, CCR4, RFX1, CKB2, SAS5, POP2, EAF3, HOS3, CSE2, VPS25	247	461	4870	1.32585	1	0.687015	75.5521
GOTERM_BP_FAT	GO:0045892~negative regulation of transcription, DNA-dependent	14	4.66667	0.0998462	SPT2, MIG1, SCS2, RIM101, HOG1, HDA2, HDA1, SNF8, SAS5, RFX1, PDR1, EAF3, VPS36, VPS25	247	174	4870	1.58639	1	0.721106	80.8544
GOTERM_BP_FAT	GO:0051253~negative regulation of RNA metabolic process	14	4.66667	0.103235	SPT2, MIG1, SCS2, RIM101, HOG1, HDA2, HDA1, SNF8, SAS5, RFX1, PDR1, EAF3, VPS36, VPS25	247	175	4870	1.57733	1	0.729146	81.9563
GOTERM_BP_FAT	GO:0051252~regulation of RNA metabolic process	31	10.3333	0.10346	SPT2, CAF40, MIG1, DAL81, GAT3, SCS2, RAD9, SWI4, RIM101, DEP1, SKN7, HDA2, HDA1, SNF8, GTR2, PDR1, YAP3, VPS36, PLP1, HAL9, MAL33, HOG1, CCR4, RFX1, CKB2, SAS5, POP2, EAF3, HOS3, CSE2, VPS25	247	470	4870	1.30046	1	0.72556	82.0273
GOTERM_BP_FAT	GO:0010605~negative regulation of macromolecule metabolic process	18	6	0.176571	SPT2, MIG1, VPS71, SCS2, RAD9, RIM101, VPS72, HOG1, HDA2, HDA1, CCR4, SNF8, SAS5, RFX1, PDR1, EAF3, VPS36, VPS25	247	263	4870	1.34943	1	0.830415	95.279
Annotation Cluster 10	Enrichment Score: 1.2618127740204423
Category	Term	Count	%	PValue	Genes	List Total	Pop Hits	Pop Total	Fold Enrichment	Bonferroni	Benjamini	FDR
GOTERM_BP_FAT	GO:0010526~negative regulation of transposition, RNA-mediated	6	2	0.0490707	KCS1, SSK2, CKB2, EAF3, BEM4, CSE2	247	40	4870	2.95749	1	0.597648	54.6486
GOTERM_BP_FAT	GO:0010529~negative regulation of transposition	6	2	0.0490707	KCS1, SSK2, CKB2, EAF3, BEM4, CSE2	247	40	4870	2.95749	1	0.597648	54.6486
GOTERM_BP_FAT	GO:0010525~regulation of transposition, RNA-mediated	6	2	0.0585357	KCS1, SSK2, CKB2, EAF3, BEM4, CSE2	247	42	4870	2.81666	1	0.612598	61.2459
GOTERM_BP_FAT	GO:0010528~regulation of transposition	6	2	0.0636331	KCS1, SSK2, CKB2, EAF3, BEM4, CSE2	247	43	4870	2.75115	1	0.638311	64.4153
Annotation Cluster 11	Enrichment Score: 1.2478371670268529
Category	Term	Count	%	PValue	Genes	List Total	Pop Hits	Pop Total	Fold Enrichment	Bonferroni	Benjamini	FDR
GOTERM_CC_FAT	GO:0000790~nuclear chromatin	13	4.33333	0.00634148	SWC7, VPS71, CPR1, SWI4, SWC3, DEP1, VPS72, HDA2, HDA1, SAS5, GTR2, EAF3, SWR1	219	112	4595	2.43538	0.823906	0.219722	8.03736
GOTERM_BP_FAT	GO:0016575~histone deacetylation	6	2	0.0102166	HDA2, HDA1, CPR1, EAF3, HOS3, DEP1	247	27	4870	4.38147	0.999947	0.305625	14.9034
GOTERM_BP_FAT	GO:0006476~protein amino acid deacetylation	6	2	0.0159482	HDA2, HDA1, CPR1, EAF3, HOS3, DEP1	247	30	4870	3.94332	1	0.348362	22.3262
GOTERM_CC_FAT	GO:0016585~chromatin remodeling complex	12	4	0.018498	SWC7, HDA2, HDA1, IOC2, CPR1, VPS71, EAF3, SWR1, SWC3, DEP1, VPS72, RSC1	219	114	4595	2.2086	0.993886	0.32436	21.801
GOTERM_MF_FAT	GO:0033558~protein deacetylase activity	5	1.66667	0.0338832	HDA2, HDA1, EAF3, HOS3, DEP1	211	25	4190	3.97156	0.999999	0.723297	38.2777
GOTERM_MF_FAT	GO:0004407~histone deacetylase activity	5	1.66667	0.0338832	HDA2, HDA1, EAF3, HOS3, DEP1	211	25	4190	3.97156	0.999999	0.723297	38.2777
GOTERM_BP_FAT	GO:0016568~chromatin modification	16	5.33333	0.0495207	SWC7, CHZ1, CPR1, VPS71, IWR1, SWC3, DEP1, VPS72, RSC1, HDA2, HDA1, IOC2, SAS5, EAF3, SWR1, HOS3	247	187	4870	1.68698	1	0.587522	54.9847
GOTERM_MF_FAT	GO:0019213~deacetylase activity	5	1.66667	0.0545147	HDA2, HDA1, EAF3, HOS3, DEP1	211	29	4190	3.42376	1	0.806343	54.3741
GOTERM_CC_FAT	GO:0000118~histone deacetylase complex	5	1.66667	0.0687471	HDA2, HDA1, CPR1, EAF3, DEP1	219	33	4595	3.17905	1	0.586803	60.8619
GOTERM_MF_FAT	GO:0016811~hydrolase activity, acting on carbon-nitrogen (but not peptide) bonds, in linear amides	5	1.66667	0.147401	HDA2, HDA1, EAF3, HOS3, DEP1	211	41	4190	2.42169	1	0.978634	89.2711
GOTERM_MF_FAT	GO:0003682~chromatin binding	6	2	0.322395	HDA2, HDA1, IOC2, NEW1, VPS71, EAF3	211	75	4190	1.58863	1	0.995923	99.5695
GOTERM_BP_FAT	GO:0016570~histone modification	6	2	0.556784	HDA2, HDA1, CPR1, EAF3, HOS3, DEP1	247	98	4870	1.20714	1	0.983186	99.9997
GOTERM_BP_FAT	GO:0016569~covalent chromatin modification	6	2	0.556784	HDA2, HDA1, CPR1, EAF3, HOS3, DEP1	247	98	4870	1.20714	1	0.983186	99.9997
Annotation Cluster 12	Enrichment Score: 1.2191720677670896
Category	Term	Count	%	PValue	Genes	List Total	Pop Hits	Pop Total	Fold Enrichment	Bonferroni	Benjamini	FDR
GOTERM_CC_FAT	GO:0005795~Golgi stack	5	1.66667	0.00891611	HOC1, GYP1, SWH1, GEF1, VPS8	219	18	4595	5.82826	0.913275	0.237893	11.1267
GOTERM_CC_FAT	GO:0031985~Golgi cisterna	3	1	0.157092	HOC1, SWH1, GEF1	219	15	4595	4.19635	1	0.75678	89.4689
GOTERM_CC_FAT	GO:0031984~organelle subcompartment	3	1	0.157092	HOC1, SWH1, GEF1	219	15	4595	4.19635	1	0.75678	89.4689
Annotation Cluster 13	Enrichment Score: 1.1426904845445298
Category	Term	Count	%	PValue	Genes	List Total	Pop Hits	Pop Total	Fold Enrichment	Bonferroni	Benjamini	FDR
GOTERM_MF_FAT	GO:0004535~poly(A)-specific ribonuclease activity	4	1.33333	0.000478353	PAN2, PAN3, CCR4, POP2	211	4	4190	19.8578	0.178129	0.0934289	0.667529
GOTERM_BP_FAT	GO:0031124~mRNA 3'-end processing	7	2.33333	0.0141299	PAN2, PAN3, CCR4, POP2, THP1, PBP1, HPR1	247	40	4870	3.4504	0.999999	0.322889	20.0397
GOTERM_MF_FAT	GO:0016796~exonuclease activity, active with either ribo- or deoxyribonucleic acids and producing 5'-phosphomonoesters	6	2	0.0255969	HNT2, PAN2, PAN3, CCR4, APN2, POP2	211	34	4190	3.50432	0.999976	0.735237	30.4396
GOTERM_MF_FAT	GO:0004527~exonuclease activity	7	2.33333	0.0284271	HNT2, PAN2, PAN3, CCR4, NGL3, APN2, POP2	211	47	4190	2.95755	0.999993	0.731196	33.215
GOTERM_MF_FAT	GO:0008408~3'-5' exonuclease activity	5	1.66667	0.0385229	PAN2, PAN3, CCR4, APN2, POP2	211	26	4190	3.81881	1	0.738735	42.2999
GOTERM_MF_FAT	GO:0000175~3'-5'-exoribonuclease activity	4	1.33333	0.0501926	PAN2, PAN3, CCR4, POP2	211	17	4190	4.67243	1	0.802912	51.3661
GOTERM_BP_FAT	GO:0031123~RNA 3'-end processing	8	2.66667	0.0783362	PAN2, SPT2, PAN3, CCR4, POP2, THP1, PBP1, HPR1	247	74	4870	2.13152	1	0.678182	72.2512
GOTERM_MF_FAT	GO:0016896~exoribonuclease activity, producing 5'-phosphomonoesters	4	1.33333	0.084916	PAN2, PAN3, CCR4, POP2	211	21	4190	3.78244	1	0.91157	71.1249
GOTERM_MF_FAT	GO:0004532~exoribonuclease activity	4	1.33333	0.0948475	PAN2, PAN3, CCR4, POP2	211	22	4190	3.61051	1	0.922197	75.2153
GOTERM_MF_FAT	GO:0004518~nuclease activity	9	3	0.556064	HNT2, PAN2, PAN3, CCR4, NGL3, APN2, IRE1, POP2, DOM34	211	160	4190	1.117	1	0.999804	99.9988
GOTERM_MF_FAT	GO:0004540~ribonuclease activity	6	2	0.577267	PAN2, PAN3, CCR4, IRE1, POP2, DOM34	211	101	4190	1.17967	1	0.999776	99.9994
GOTERM_BP_FAT	GO:0006397~mRNA processing	9	3	0.818696	PAN2, PAN3, CCR4, IRE1, POP2, THP1, LSM1, PBP1, HPR1	247	204	4870	0.86985	1	0.998783	100
GOTERM_BP_FAT	GO:0016071~mRNA metabolic process	11	3.66667	0.885641	PAN2, PAN3, CCR4, IRE1, POP2, DOM34, THP1, LSM1, NMD2, PBP1, HPR1	247	270	4870	0.803269	1	0.999684	100
Annotation Cluster 14	Enrichment Score: 1.0895525068676313
Category	Term	Count	%	PValue	Genes	List Total	Pop Hits	Pop Total	Fold Enrichment	Bonferroni	Benjamini	FDR
GOTERM_CC_FAT	GO:0000785~chromatin	16	5.33333	0.00111605	SWC7, CPR1, VPS71, RAD9, SWI4, SWC3, LIN1, DEP1, VPS72, HDA2, HDA1, NEW1, SAS5, GTR2, EAF3, SWR1	219	130	4595	2.58237	0.262767	0.0591487	1.45997
GOTERM_CC_FAT	GO:0000812~Swr1 complex	5	1.66667	0.00338638	SWC7, VPS71, SWR1, SWC3, VPS72	219	14	4595	7.49348	0.603885	0.143021	4.36934
GOTERM_CC_FAT	GO:0000790~nuclear chromatin	13	4.33333	0.00634148	SWC7, VPS71, CPR1, SWI4, SWC3, DEP1, VPS72, HDA2, HDA1, SAS5, GTR2, EAF3, SWR1	219	112	4595	2.43538	0.823906	0.219722	8.03736
GOTERM_BP_FAT	GO:0006338~chromatin remodeling	10	3.33333	0.00807201	SWC7, IOC2, CHZ1, SAS5, VPS71, IWR1, SWR1, SWC3, VPS72, RSC1	247	70	4870	2.81666	0.999579	0.276643	11.9592
GOTERM_BP_FAT	GO:0043486~histone exchange	4	1.33333	0.0117275	VPS71, SWR1, SWC3, VPS72	247	10	4870	7.88664	0.999988	0.297799	16.9221
GOTERM_CC_FAT	GO:0016585~chromatin remodeling complex	12	4	0.018498	SWC7, HDA2, HDA1, IOC2, CPR1, VPS71, EAF3, SWR1, SWC3, DEP1, VPS72, RSC1	219	114	4595	2.2086	0.993886	0.32436	21.801
GOTERM_BP_FAT	GO:0016568~chromatin modification	16	5.33333	0.0495207	SWC7, CHZ1, CPR1, VPS71, IWR1, SWC3, DEP1, VPS72, RSC1, HDA2, HDA1, IOC2, SAS5, EAF3, SWR1, HOS3	247	187	4870	1.68698	1	0.587522	54.9847
GOTERM_BP_FAT	GO:0006325~chromatin organization	18	6	0.0530101	SPT2, SWC7, CHZ1, CPR1, VPS71, IWR1, SWC3, DEP1, VPS72, RSC1, HDA2, HDA1, IOC2, NEW1, SAS5, EAF3, SWR1, HOS3	247	221	4870	1.60588	1	0.593667	57.5129
GOTERM_BP_FAT	GO:0043044~ATP-dependent chromatin remodeling	5	1.66667	0.0825307	VPS71, SWR1, SWC3, VPS72, RSC1	247	33	4870	2.98736	1	0.677473	74.1708
GOTERM_CC_FAT	GO:0044454~nuclear chromosome part	15	5	0.265398	DDC1, SWC7, VPS71, CPR1, SWI4, SWC3, DEP1, VPS72, HDA2, HDA1, RIF2, SAS5, GTR2, EAF3, SWR1	219	245	4595	1.2846	1	0.846049	98.2789
GOTERM_BP_FAT	GO:0034728~nucleosome organization	5	1.66667	0.359769	VPS71, SWR1, SWC3, VPS72, RSC1	247	60	4870	1.64305	1	0.947622	99.9095
GOTERM_CC_FAT	GO:0044427~chromosomal part	18	6	0.397561	DDC1, SWC7, CPR1, VPS71, RAD9, SWI4, SWC3, LIN1, DEP1, VPS72, HDA2, HDA1, RIF2, NEW1, SAS5, GTR2, EAF3, SWR1	219	330	4595	1.14446	1	0.90794	99.8737
GOTERM_BP_FAT	GO:0051276~chromosome organization	22	7.33333	0.397845	SPT2, MCK1, SWC7, CHZ1, CPR1, VPS71, IWR1, SWC3, VPS72, DEP1, RSC1, HDA2, HDA1, IOC2, RIF2, NEW1, HSC82, SAS5, EAF3, SWR1, HOS3, CSE2	247	387	4870	1.12084	1	0.954877	99.9655
GOTERM_CC_FAT	GO:0000228~nuclear chromosome	15	5	0.454205	DDC1, SWC7, VPS71, CPR1, SWI4, SWC3, DEP1, VPS72, HDA2, HDA1, RIF2, SAS5, GTR2, EAF3, SWR1	219	279	4595	1.12805	1	0.918293	99.9656
GOTERM_CC_FAT	GO:0005694~chromosome	18	6	0.626203	DDC1, SWC7, CPR1, VPS71, RAD9, SWI4, SWC3, LIN1, DEP1, VPS72, HDA2, HDA1, RIF2, NEW1, SAS5, GTR2, EAF3, SWR1	219	377	4595	1.00178	1	0.965197	99.9998
GOTERM_BP_FAT	GO:0006730~one-carbon metabolic process	4	1.33333	0.784972	VPS71, TRM9, SWC3, VPS72	247	81	4870	0.973659	1	0.997903	100
GOTERM_CC_FAT	GO:0043232~intracellular non-membrane-bounded organelle	47	15.6667	0.892804	RPS8A, APP1, DDC1, VPS71, CPR1, RAD9, SWI4, RPL34B, LAA1, VPS72, DEP1, LIN1, HDA2, HDA1, RPA14, GTR2, YPL225W, LSM1, SWC7, ADY3, RPS9A, SLG1, RPL35B, RPS10B, SLA1, MRP21, EFT1, RPS14B, BBC1, HSP42, SWC3, RPL40A, MPC54, TMA22, ABP1, NEW1, RIF2, CKB2, SAS5, RVS167, YAP1802, EAF3, SMY1, BOI2, SWR1, RPS22A, TMA20	219	1120	4595	0.880484	1	0.997883	100
GOTERM_CC_FAT	GO:0043228~non-membrane-bounded organelle	47	15.6667	0.892804	RPS8A, APP1, DDC1, VPS71, CPR1, RAD9, SWI4, RPL34B, LAA1, VPS72, DEP1, LIN1, HDA2, HDA1, RPA14, GTR2, YPL225W, LSM1, SWC7, ADY3, RPS9A, SLG1, RPL35B, RPS10B, SLA1, MRP21, EFT1, RPS14B, BBC1, HSP42, SWC3, RPL40A, MPC54, TMA22, ABP1, NEW1, RIF2, CKB2, SAS5, RVS167, YAP1802, EAF3, SMY1, BOI2, SWR1, RPS22A, TMA20	219	1120	4595	0.880484	1	0.997883	100
Annotation Cluster 15	Enrichment Score: 0.9900727473405447
Category	Term	Count	%	PValue	Genes	List Total	Pop Hits	Pop Total	Fold Enrichment	Bonferroni	Benjamini	FDR
GOTERM_BP_FAT	GO:0030435~sporulation resulting in formation of a cellular spore	21	7	0.00715982	RIM8, ADY3, RIM9, MCK1, SPR1, SPS1, SLA1, GAS4, CPR1, BBC1, RIM101, SPO14, MPC54, RSC1, ABP1, SSP1, RIM20, SPS18, RIM21, RVS167, DOM34	247	220	4870	1.88204	0.998983	0.268915	10.6782
GOTERM_BP_FAT	GO:0043934~sporulation	21	7	0.00715982	RIM8, ADY3, RIM9, MCK1, SPR1, SPS1, SLA1, GAS4, CPR1, BBC1, RIM101, SPO14, MPC54, RSC1, ABP1, SSP1, RIM20, SPS18, RIM21, RVS167, DOM34	247	220	4870	1.88204	0.998983	0.268915	10.6782
GOTERM_BP_FAT	GO:0034293~sexual sporulation	13	4.33333	0.0110555	MCK1, RIM9, ADY3, SPR1, SSP1, SPS1, RIM21, GAS4, CPR1, DOM34, SPO14, RIM101, MPC54	247	113	4870	2.26828	0.999977	0.299091	16.0299
GOTERM_BP_FAT	GO:0030437~ascospore formation	13	4.33333	0.0110555	MCK1, RIM9, ADY3, SPR1, SSP1, SPS1, RIM21, GAS4, CPR1, DOM34, SPO14, RIM101, MPC54	247	113	4870	2.26828	0.999977	0.299091	16.0299
GOTERM_BP_FAT	GO:0043935~sexual sporulation resulting in formation of a cellular spore	13	4.33333	0.0110555	MCK1, RIM9, ADY3, SPR1, SSP1, SPS1, RIM21, GAS4, CPR1, DOM34, SPO14, RIM101, MPC54	247	113	4870	2.26828	0.999977	0.299091	16.0299
GOTERM_BP_FAT	GO:0051329~interphase of mitotic cell cycle	11	3.66667	0.0382021	CCR4, CKB2, MIH1, SAP155, GID8, SWI4, PIN4, DCR2, CLB1, HOS3, RSC1	247	105	4870	2.06555	1	0.519261	45.7805
GOTERM_CC_FAT	GO:0005628~prospore membrane	5	1.66667	0.0412585	ADY3, SSP1, SPS1, SPO14, MPC54	219	28	4595	3.74674	0.99999	0.491668	42.5889
GOTERM_CC_FAT	GO:0042763~intracellular immature spore	5	1.66667	0.0412585	ADY3, SSP1, SPS1, SPO14, MPC54	219	28	4595	3.74674	0.99999	0.491668	42.5889
GOTERM_CC_FAT	GO:0042764~ascospore-type prospore	5	1.66667	0.0412585	ADY3, SSP1, SPS1, SPO14, MPC54	219	28	4595	3.74674	0.99999	0.491668	42.5889
GOTERM_BP_FAT	GO:0009272~fungal-type cell wall biogenesis	7	2.33333	0.0492191	ADY3, SSP1, SPS1, RIM21, GAS4, RIM101, MPC54	247	53	4870	2.60408	1	0.591939	54.7597
GOTERM_BP_FAT	GO:0051325~interphase	11	3.66667	0.0499707	CCR4, CKB2, MIH1, SAP155, GID8, SWI4, PIN4, DCR2, CLB1, HOS3, RSC1	247	110	4870	1.97166	1	0.584333	55.3185
GOTERM_BP_FAT	GO:0003006~reproductive developmental process	13	4.33333	0.0813348	MCK1, RIM9, ADY3, SPR1, SSP1, SPS1, RIM21, GAS4, CPR1, DOM34, SPO14, RIM101, MPC54	247	152	4870	1.68629	1	0.682046	73.6366
GOTERM_BP_FAT	GO:0022413~reproductive process in single-celled organism	14	4.66667	0.106693	MCK1, RIM9, ADY3, SPR1, SSP1, SPS1, RIM21, GAS4, CPR1, DOM34, SPO14, RIM101, BOI2, MPC54	247	176	4870	1.56837	1	0.728447	83.0191
GOTERM_BP_FAT	GO:0000086~G2/M transition of mitotic cell cycle	5	1.66667	0.114279	CKB2, MIH1, PIN4, CLB1, RSC1	247	37	4870	2.66441	1	0.737547	85.1493
GOTERM_BP_FAT	GO:0051327~M phase of meiotic cell cycle	14	4.66667	0.136813	RIM8, DDC1, ADY3, MCK1, SPS1, MLH2, RIM101, SPO14, IWR1, CLB1, MPC54, SSP1, MSC3, DOM34	247	184	4870	1.50018	1	0.784243	90.0947
GOTERM_BP_FAT	GO:0007126~meiosis	14	4.66667	0.136813	RIM8, DDC1, ADY3, MCK1, SPS1, MLH2, RIM101, SPO14, IWR1, CLB1, MPC54, SSP1, MSC3, DOM34	247	184	4870	1.50018	1	0.784243	90.0947
GOTERM_BP_FAT	GO:0019953~sexual reproduction	19	6.33333	0.160786	ADY3, RIM9, MCK1, SPR1, SPS1, GAS4, CPR1, CMP2, SWI4, RIM101, SPO14, BEM4, MPC54, SSP1, RIM21, CCW12, YAP1802, DOM34, BOI2	247	277	4870	1.3524	1	0.820096	93.6375
GOTERM_BP_FAT	GO:0042546~cell wall biogenesis	8	2.66667	0.161483	ADY3, HOC1, SSP1, SPS1, RIM21, GAS4, RIM101, MPC54	247	89	4870	1.77228	1	0.818419	93.72
GOTERM_BP_FAT	GO:0051321~meiotic cell cycle	14	4.66667	0.162194	RIM8, DDC1, ADY3, MCK1, SPS1, MLH2, RIM101, SPO14, IWR1, CLB1, MPC54, SSP1, MSC3, DOM34	247	190	4870	1.4528	1	0.816791	93.8032
GOTERM_BP_FAT	GO:0042244~spore wall assembly	5	1.66667	0.180255	ADY3, SSP1, SPS1, GAS4, MPC54	247	44	4870	2.24052	1	0.834408	95.6002
GOTERM_BP_FAT	GO:0030476~ascospore wall assembly	5	1.66667	0.180255	ADY3, SSP1, SPS1, GAS4, MPC54	247	44	4870	2.24052	1	0.834408	95.6002
GOTERM_BP_FAT	GO:0070591~ascospore wall biogenesis	5	1.66667	0.180255	ADY3, SSP1, SPS1, GAS4, MPC54	247	44	4870	2.24052	1	0.834408	95.6002
GOTERM_BP_FAT	GO:0070590~spore wall biogenesis	5	1.66667	0.180255	ADY3, SSP1, SPS1, GAS4, MPC54	247	44	4870	2.24052	1	0.834408	95.6002
GOTERM_BP_FAT	GO:0070726~cell wall assembly	5	1.66667	0.190567	ADY3, SSP1, SPS1, GAS4, MPC54	247	45	4870	2.19073	1	0.847004	96.394
GOTERM_BP_FAT	GO:0032505~reproduction of a single-celled organism	15	5	0.235161	MCK1, RIM9, ADY3, SPR1, SSP1, SPS1, SLA1, RIM21, GAS4, CPR1, DOM34, SPO14, RIM101, BOI2, MPC54	247	223	4870	1.32623	1	0.890995	98.52
GOTERM_BP_FAT	GO:0022403~cell cycle phase	25	8.33333	0.29839	DDC1, MLH2, SWI4, RIM101, SPO14, PIN4, DCR2, IWR1, MSC3, RIM8, MCK1, ADY3, SPS1, MIH1, GID8, CLB1, MPC54, RSC1, SSP1, CCR4, CKB2, SAP155, DOM34, HOS3, CSE2	247	422	4870	1.16804	1	0.925299	99.6186
GOTERM_BP_FAT	GO:0048610~reproductive cellular process	15	5	0.343348	MCK1, RIM9, ADY3, SPR1, SSP1, SPS1, RIM21, GAS4, CPR1, CCW12, DOM34, SPO14, RIM101, BOI2, MPC54	247	243	4870	1.21707	1	0.943928	99.8653
GOTERM_BP_FAT	GO:0000082~G1/S transition of mitotic cell cycle	4	1.33333	0.440059	CKB2, SAP155, SWI4, HOS3	247	48	4870	1.64305	1	0.96633	99.989
GOTERM_BP_FAT	GO:0022402~cell cycle process	27	9	0.596395	DDC1, MLH2, SWI4, RIM101, SPO14, PIN4, DCR2, IWR1, MSC3, RIM8, MCK1, ADY3, SPS1, SLA1, MIH1, GID8, CLB1, MPC54, RSC1, SSP1, CCR4, CKB2, SAP155, THP1, DOM34, HOS3, CSE2	247	530	4870	1.00443	1	0.987655	99.9999
GOTERM_BP_FAT	GO:0000279~M phase	16	5.33333	0.727517	RIM8, DDC1, ADY3, MCK1, SPS1, MLH2, MIH1, RIM101, SPO14, CLB1, IWR1, MPC54, SSP1, MSC3, DOM34, CSE2	247	335	4870	0.941688	1	0.995258	100
GOTERM_BP_FAT	GO:0007049~cell cycle	29	9.66667	0.790397	DDC1, MLH2, RAD9, SWI4, RIM101, SPO14, PIN4, DCR2, IWR1, MSC3, RIM8, MCK1, ADY3, SLG1, SPS1, SLA1, MIH1, GID8, CLB1, MPC54, RSC1, SSP1, CCR4, CKB2, SAP155, DOM34, THP1, HOS3, CSE2	247	627	4870	0.911932	1	0.998057	100
GOTERM_BP_FAT	GO:0000278~mitotic cell cycle	14	4.66667	0.79506	MCK1, MIH1, GID8, SWI4, PIN4, DCR2, CLB1, RSC1, CCR4, CKB2, SAP155, DOM34, CSE2, HOS3	247	309	4870	0.893309	1	0.998177	100
Annotation Cluster 16	Enrichment Score: 0.975462881683699
Category	Term	Count	%	PValue	Genes	List Total	Pop Hits	Pop Total	Fold Enrichment	Bonferroni	Benjamini	FDR
GOTERM_BP_FAT	GO:0045859~regulation of protein kinase activity	5	1.66667	0.0900076	SSK2, NBP2, MIH1, PTC1, CLB1	247	34	4870	2.8995	1	0.700615	77.2877
GOTERM_BP_FAT	GO:0051174~regulation of phosphorus metabolic process	6	2	0.0927132	SSK2, GIP4, NBP2, MIH1, PTC1, CLB1	247	48	4870	2.46457	1	0.707043	78.326
GOTERM_BP_FAT	GO:0019220~regulation of phosphate metabolic process	6	2	0.0927132	SSK2, GIP4, NBP2, MIH1, PTC1, CLB1	247	48	4870	2.46457	1	0.707043	78.326
GOTERM_BP_FAT	GO:0043549~regulation of kinase activity	5	1.66667	0.0977978	SSK2, NBP2, MIH1, PTC1, CLB1	247	35	4870	2.81666	1	0.717858	80.1581
GOTERM_BP_FAT	GO:0007243~protein kinase cascade	4	1.33333	0.10719	MKK1, SSK2, NBP2, PTC1	247	23	4870	3.42897	1	0.721743	83.1671
GOTERM_BP_FAT	GO:0051338~regulation of transferase activity	5	1.66667	0.114279	SSK2, NBP2, MIH1, PTC1, CLB1	247	37	4870	2.66441	1	0.737547	85.1493
GOTERM_BP_FAT	GO:0042325~regulation of phosphorylation	5	1.66667	0.160231	SSK2, NBP2, MIH1, PTC1, CLB1	247	42	4870	2.34721	1	0.82209	93.571
Annotation Cluster 17	Enrichment Score: 0.8217807910833946
Category	Term	Count	%	PValue	Genes	List Total	Pop Hits	Pop Total	Fold Enrichment	Bonferroni	Benjamini	FDR
GOTERM_BP_FAT	GO:0006644~phospholipid metabolic process	12	4	0.0296951	IPT1, PDR17, VPS30, SUR1, SCS2, SPO14, CKI1, GPT2, DEP1, OPI3, LAS21, TAZ1	247	115	4870	2.05738	1	0.481607	37.733
GOTERM_BP_FAT	GO:0019637~organophosphate metabolic process	12	4	0.0369119	IPT1, PDR17, VPS30, SUR1, SCS2, SPO14, CKI1, GPT2, DEP1, OPI3, LAS21, TAZ1	247	119	4870	1.98823	1	0.513913	44.6262
GOTERM_BP_FAT	GO:0008610~lipid biosynthetic process	14	4.66667	0.0424127	ERG6, CSG2, PDR17, SCS2, CKI1, LAS21, OPI3, TAZ1, ERG24, IPT1, ETR1, VPS30, SUR1, GPT2	247	152	4870	1.816	1	0.550339	49.393
GOTERM_BP_FAT	GO:0008654~phospholipid biosynthetic process	8	2.66667	0.0656093	PDR17, VPS30, SCS2, CKI1, GPT2, OPI3, LAS21, TAZ1	247	71	4870	2.22159	1	0.644059	65.5774
GOTERM_BP_FAT	GO:0046474~glycerophospholipid biosynthetic process	4	1.33333	0.480057	VPS30, CKI1, OPI3, LAS21	247	51	4870	1.5464	1	0.972805	99.9966
GOTERM_BP_FAT	GO:0045017~glycerolipid biosynthetic process	4	1.33333	0.50597	VPS30, CKI1, OPI3, LAS21	247	53	4870	1.48805	1	0.976645	99.9985
GOTERM_BP_FAT	GO:0006650~glycerophospholipid metabolic process	5	1.66667	0.571267	VPS30, CKI1, OPI3, LAS21, TAZ1	247	79	4870	1.24789	1	0.984802	99.9998
GOTERM_BP_FAT	GO:0046486~glycerolipid metabolic process	5	1.66667	0.629772	VPS30, CKI1, OPI3, LAS21, TAZ1	247	85	4870	1.1598	1	0.989531	100
Annotation Cluster 18	Enrichment Score: 0.8184175022245894
Category	Term	Count	%	PValue	Genes	List Total	Pop Hits	Pop Total	Fold Enrichment	Bonferroni	Benjamini	FDR
GOTERM_BP_FAT	GO:0006892~post-Golgi vesicle-mediated transport	10	3.33333	0.0115182	APS3, LST4, SYS1, YPT7, APL5, APL6, LST7, IMH1, SRO7, MON2	247	74	4870	2.66441	0.999985	0.301199	16.6452
GOTERM_CC_FAT	GO:0030123~AP-3 adaptor complex	3	1	0.0126176	APS3, APL5, APL6	219	4	4595	15.7363	0.968775	0.292949	15.4004
GOTERM_CC_FAT	GO:0048475~coated membrane	7	2.33333	0.0149012	APS3, LST4, APL5, APL6, YAP1802, LAA1, LST7	219	43	4595	3.41563	0.983405	0.311063	17.9414
GOTERM_CC_FAT	GO:0030117~membrane coat	7	2.33333	0.0149012	APS3, LST4, APL5, APL6, YAP1802, LAA1, LST7	219	43	4595	3.41563	0.983405	0.311063	17.9414
GOTERM_CC_FAT	GO:0030119~AP-type membrane coat adaptor complex	4	1.33333	0.0437849	APS3, APL5, APL6, LAA1	219	17	4595	4.93688	0.999995	0.474449	44.5498
GOTERM_CC_FAT	GO:0031410~cytoplasmic vesicle	11	3.66667	0.0843526	APS3, LST4, VID24, SGM1, APL5, ERV46, APL6, YIP3, ERV41, LAA1, LST7	219	129	4595	1.78914	1	0.617992	68.6719
GOTERM_CC_FAT	GO:0031982~vesicle	11	3.66667	0.0985413	APS3, LST4, VID24, SGM1, APL5, ERV46, APL6, YIP3, ERV41, LAA1, LST7	219	133	4595	1.73533	1	0.64969	74.4962
GOTERM_BP_FAT	GO:0006896~Golgi to vacuole transport	4	1.33333	0.165725	APS3, YPT7, APL5, APL6	247	28	4870	2.81666	1	0.82101	94.2011
GOTERM_CC_FAT	GO:0030135~coated vesicle	7	2.33333	0.230171	LST4, SGM1, ERV46, YIP3, ERV41, LAA1, LST7	219	87	4595	1.68819	1	0.854864	96.8104
GOTERM_CC_FAT	GO:0016023~cytoplasmic membrane-bounded vesicle	8	2.66667	0.29606	LST4, VID24, SGM1, ERV46, YIP3, ERV41, LAA1, LST7	219	114	4595	1.4724	1	0.852923	99.0184
GOTERM_CC_FAT	GO:0031988~membrane-bounded vesicle	8	2.66667	0.29606	LST4, VID24, SGM1, ERV46, YIP3, ERV41, LAA1, LST7	219	114	4595	1.4724	1	0.852923	99.0184
GOTERM_CC_FAT	GO:0030133~transport vesicle	4	1.33333	0.451254	ERV46, YIP3, ERV41, LAA1	219	52	4595	1.61398	1	0.922686	99.9631
GOTERM_CC_FAT	GO:0030134~ER to Golgi transport vesicle	3	1	0.452983	ERV46, YIP3, ERV41	219	32	4595	1.96704	1	0.92064	99.9646
GOTERM_CC_FAT	GO:0030120~vesicle coat	3	1	0.484759	LST4, LAA1, LST7	219	34	4595	1.85133	1	0.930208	99.9839
GOTERM_CC_FAT	GO:0030662~coated vesicle membrane	3	1	0.515371	LST4, LAA1, LST7	219	36	4595	1.74848	1	0.938287	99.9928
GOTERM_CC_FAT	GO:0012506~vesicle membrane	3	1	0.515371	LST4, LAA1, LST7	219	36	4595	1.74848	1	0.938287	99.9928
GOTERM_CC_FAT	GO:0030659~cytoplasmic vesicle membrane	3	1	0.515371	LST4, LAA1, LST7	219	36	4595	1.74848	1	0.938287	99.9928
GOTERM_CC_FAT	GO:0044433~cytoplasmic vesicle part	3	1	0.637625	LST4, LAA1, LST7	219	45	4595	1.39878	1	0.965934	99.9998
GOTERM_BP_FAT	GO:0006888~ER to Golgi vesicle-mediated transport	4	1.33333	0.829981	ERV46, YIP3, ERV41, RUD3	247	88	4870	0.896209	1	0.999	100
Annotation Cluster 19	Enrichment Score: 0.8108477060107538
Category	Term	Count	%	PValue	Genes	List Total	Pop Hits	Pop Total	Fold Enrichment	Bonferroni	Benjamini	FDR
GOTERM_CC_FAT	GO:0031902~late endosome membrane	3	1	0.0203752	MEH1, SLM4, GTR2	219	5	4595	12.589	0.996375	0.330631	23.7481
GOTERM_CC_FAT	GO:0034449~GSE complex	3	1	0.0203752	MEH1, SLM4, GTR2	219	5	4595	12.589	0.996375	0.330631	23.7481
GOTERM_CC_FAT	GO:0005770~late endosome	4	1.33333	0.0835152	MEH1, SLM4, GTR2, VPS21	219	22	4595	3.81486	1	0.62917	68.2924
GOTERM_CC_FAT	GO:0005773~vacuole	16	5.33333	0.153204	SLG1, YPT7, APE3, MNR2, YDL180W, YNL115C, YML018C, VPS8, MEH1, VPS20, SLM4, VPS30, GTR2, VPS35, VAM10, GEF1	219	237	4595	1.41649	1	0.757973	88.8108
GOTERM_BP_FAT	GO:0016237~microautophagy	5	1.66667	0.170138	YPT7, MEH1, VPS30, SLM4, GTR2	247	43	4870	2.29263	1	0.823847	94.6649
GOTERM_CC_FAT	GO:0000323~lytic vacuole	12	4	0.239043	YPT7, MEH1, APE3, MNR2, SLM4, GTR2, VPS35, YDL180W, YNL115C, YML018C, GEF1, VPS8	219	181	4595	1.39105	1	0.852253	97.262
GOTERM_CC_FAT	GO:0000322~storage vacuole	12	4	0.239043	YPT7, MEH1, APE3, MNR2, SLM4, GTR2, VPS35, YDL180W, YNL115C, YML018C, GEF1, VPS8	219	181	4595	1.39105	1	0.852253	97.262
GOTERM_CC_FAT	GO:0000324~fungal-type vacuole	12	4	0.239043	YPT7, MEH1, APE3, MNR2, SLM4, GTR2, VPS35, YDL180W, YNL115C, YML018C, GEF1, VPS8	219	181	4595	1.39105	1	0.852253	97.262
GOTERM_CC_FAT	GO:0005774~vacuolar membrane	8	2.66667	0.374022	MEH1, MNR2, SLM4, GTR2, VPS35, VAM10, YML018C, VPS8	219	124	4595	1.35366	1	0.898088	99.7908
GOTERM_CC_FAT	GO:0044437~vacuolar part	8	2.66667	0.429397	MEH1, MNR2, SLM4, GTR2, VPS35, VAM10, YML018C, VPS8	219	131	4595	1.28133	1	0.925436	99.9382
GOTERM_CC_FAT	GO:0000329~fungal-type vacuole membrane	5	1.66667	0.607364	MEH1, MNR2, SLM4, GTR2, YML018C	219	88	4595	1.19214	1	0.962072	99.9996
Annotation Cluster 20	Enrichment Score: 0.7421064737352108
Category	Term	Count	%	PValue	Genes	List Total	Pop Hits	Pop Total	Fold Enrichment	Bonferroni	Benjamini	FDR
GOTERM_CC_FAT	GO:0030015~CCR4-NOT core complex	3	1	0.0647238	CAF40, CCR4, POP2	219	9	4595	6.99391	1	0.580996	58.5755
GOTERM_CC_FAT	GO:0030014~CCR4-NOT complex	3	1	0.124001	CAF40, CCR4, POP2	219	13	4595	4.84194	1	0.712433	82.5124
GOTERM_CC_FAT	GO:0005667~transcription factor complex	4	1.33333	0.739929	CAF40, CCR4, POP2, SWI4	219	80	4595	1.04909	1	0.983182	100
Annotation Cluster 21	Enrichment Score: 0.7259883180639762
Category	Term	Count	%	PValue	Genes	List Total	Pop Hits	Pop Total	Fold Enrichment	Bonferroni	Benjamini	FDR
GOTERM_BP_FAT	GO:0050801~ion homeostasis	15	5	0.0318616	PCA1, MEH1, VPS20, CSG2, MNR2, SLM4, CKB2, IZH1, GTR2, VPS3, VPS35, CMP2, SNX3, TRK1, GEF1	247	161	4870	1.83695	1	0.498454	39.8825
GOTERM_BP_FAT	GO:0048878~chemical homeostasis	15	5	0.0333546	PCA1, MEH1, VPS20, CSG2, MNR2, SLM4, CKB2, IZH1, GTR2, VPS3, VPS35, CMP2, SNX3, TRK1, GEF1	247	162	4870	1.82561	1	0.499519	41.323
GOTERM_BP_FAT	GO:0055065~metal ion homeostasis	4	1.33333	0.10719	PCA1, CSG2, MNR2, TRK1	247	23	4870	3.42897	1	0.721743	83.1671
GOTERM_BP_FAT	GO:0006875~cellular metal ion homeostasis	4	1.33333	0.10719	PCA1, CSG2, MNR2, TRK1	247	23	4870	3.42897	1	0.721743	83.1671
GOTERM_BP_FAT	GO:0042592~homeostatic process	18	6	0.127055	PCA1, CSG2, MNR2, VPS3, SNX3, CMP2, EPS1, TRK1, MEH1, VPS20, RIF2, HSC82, SLM4, IZH1, CKB2, GTR2, VPS35, GEF1	247	250	4870	1.4196	1	0.764938	88.1809
GOTERM_BP_FAT	GO:0006873~cellular ion homeostasis	10	3.33333	0.167735	PCA1, MEH1, CSG2, MNR2, CKB2, IZH1, VPS3, CMP2, TRK1, GEF1	247	123	4870	1.60298	1	0.822049	94.4169
GOTERM_BP_FAT	GO:0055082~cellular chemical homeostasis	10	3.33333	0.167735	PCA1, MEH1, CSG2, MNR2, CKB2, IZH1, VPS3, CMP2, TRK1, GEF1	247	123	4870	1.60298	1	0.822049	94.4169
GOTERM_BP_FAT	GO:0019725~cellular homeostasis	11	3.66667	0.225372	PCA1, MEH1, CSG2, MNR2, CKB2, IZH1, VPS3, CMP2, EPS1, TRK1, GEF1	247	150	4870	1.44588	1	0.88551	98.1926
GOTERM_BP_FAT	GO:0030003~cellular cation homeostasis	8	2.66667	0.303624	PCA1, MEH1, CSG2, MNR2, IZH1, VPS3, TRK1, GEF1	247	108	4870	1.46049	1	0.92785	99.661
GOTERM_BP_FAT	GO:0055080~cation homeostasis	8	2.66667	0.336644	PCA1, MEH1, CSG2, MNR2, IZH1, VPS3, TRK1, GEF1	247	112	4870	1.40833	1	0.941091	99.842
GOTERM_BP_FAT	GO:0030005~cellular di-, tri-valent inorganic cation homeostasis	5	1.66667	0.463617	PCA1, CSG2, MNR2, IZH1, GEF1	247	69	4870	1.42874	1	0.969602	99.9944
GOTERM_BP_FAT	GO:0055066~di-, tri-valent inorganic cation homeostasis	5	1.66667	0.463617	PCA1, CSG2, MNR2, IZH1, GEF1	247	69	4870	1.42874	1	0.969602	99.9944
GOTERM_BP_FAT	GO:0030004~cellular monovalent inorganic cation homeostasis	3	1	0.534377	MEH1, VPS3, TRK1	247	35	4870	1.68999	1	0.980159	99.9994
GOTERM_BP_FAT	GO:0055067~monovalent inorganic cation homeostasis	3	1	0.593769	MEH1, VPS3, TRK1	247	39	4870	1.51666	1	0.987541	99.9999
Annotation Cluster 22	Enrichment Score: 0.717126679801709
Category	Term	Count	%	PValue	Genes	List Total	Pop Hits	Pop Total	Fold Enrichment	Bonferroni	Benjamini	FDR
GOTERM_MF_FAT	GO:0051020~GTPase binding	3	1	0.171403	MOG1, LOS1, SRO7	211	15	4190	3.97156	1	0.982704	92.8062
GOTERM_MF_FAT	GO:0017016~Ras GTPase binding	3	1	0.171403	MOG1, LOS1, SRO7	211	15	4190	3.97156	1	0.982704	92.8062
GOTERM_MF_FAT	GO:0031267~small GTPase binding	3	1	0.171403	MOG1, LOS1, SRO7	211	15	4190	3.97156	1	0.982704	92.8062
GOTERM_MF_FAT	GO:0019899~enzyme binding	4	1.33333	0.268805	MOG1, LOS1, GIP4, SRO7	211	36	4190	2.20642	1	0.989789	98.7506
Annotation Cluster 23	Enrichment Score: 0.6651879706747763
Category	Term	Count	%	PValue	Genes	List Total	Pop Hits	Pop Total	Fold Enrichment	Bonferroni	Benjamini	FDR
GOTERM_BP_FAT	GO:0007089~traversing start control point of mitotic cell cycle	3	1	0.0333089	CCR4, GID8, DCR2	247	6	4870	9.8583	1	0.506507	41.2794
GOTERM_BP_FAT	GO:0000080~G1 phase of mitotic cell cycle	3	1	0.325098	CCR4, GID8, DCR2	247	23	4870	2.57173	1	0.937498	99.7928
GOTERM_BP_FAT	GO:0051318~G1 phase	3	1	0.325098	CCR4, GID8, DCR2	247	23	4870	2.57173	1	0.937498	99.7928
GOTERM_BP_FAT	GO:0007346~regulation of mitotic cell cycle	5	1.66667	0.620381	DDC1, CCR4, RAD9, GID8, DCR2	247	84	4870	1.17361	1	0.989231	100
Annotation Cluster 24	Enrichment Score: 0.6576837695475177
Category	Term	Count	%	PValue	Genes	List Total	Pop Hits	Pop Total	Fold Enrichment	Bonferroni	Benjamini	FDR
GOTERM_MF_FAT	GO:0003755~peptidyl-prolyl cis-trans isomerase activity	3	1	0.189764	CPR6, CPR2, CPR1	211	16	4190	3.72334	1	0.983566	94.7432
GOTERM_MF_FAT	GO:0016859~cis-trans isomerase activity	3	1	0.189764	CPR6, CPR2, CPR1	211	16	4190	3.72334	1	0.983566	94.7432
GOTERM_BP_FAT	GO:0006457~protein folding	8	2.66667	0.295474	PFD1, PLP1, CPR6, HSC82, CPR2, CPR1, STI1, HSP42	247	107	4870	1.47414	1	0.9245	99.593
Annotation Cluster 25	Enrichment Score: 0.5876356171685412
Category	Term	Count	%	PValue	Genes	List Total	Pop Hits	Pop Total	Fold Enrichment	Bonferroni	Benjamini	FDR
GOTERM_BP_FAT	GO:0006887~exocytosis	5	1.66667	0.222545	KIN2, SPO14, SMY1, SWH1, SRO7	247	48	4870	2.05381	1	0.886375	98.0861
GOTERM_BP_FAT	GO:0032940~secretion by cell	5	1.66667	0.278508	KIN2, SPO14, SMY1, SWH1, SRO7	247	53	4870	1.86006	1	0.91991	99.4084
GOTERM_BP_FAT	GO:0046903~secretion	5	1.66667	0.278508	KIN2, SPO14, SMY1, SWH1, SRO7	247	53	4870	1.86006	1	0.91991	99.4084
Annotation Cluster 26	Enrichment Score: 0.5847986283479274
Category	Term	Count	%	PValue	Genes	List Total	Pop Hits	Pop Total	Fold Enrichment	Bonferroni	Benjamini	FDR
GOTERM_BP_FAT	GO:0006820~anion transport	4	1.33333	0.231361	CTP1, PHO89, OAC1, GEF1	247	33	4870	2.38989	1	0.888565	98.4001
GOTERM_MF_FAT	GO:0008509~anion transmembrane transporter activity	3	1	0.265017	PHO89, OAC1, GEF1	211	20	4190	2.97867	1	0.99068	98.6569
GOTERM_BP_FAT	GO:0015698~inorganic anion transport	3	1	0.287104	PHO89, OAC1, GEF1	247	21	4870	2.81666	1	0.922344	99.5099
Annotation Cluster 27	Enrichment Score: 0.5627976748159504
Category	Term	Count	%	PValue	Genes	List Total	Pop Hits	Pop Total	Fold Enrichment	Bonferroni	Benjamini	FDR
GOTERM_BP_FAT	GO:0030036~actin cytoskeleton organization	10	3.33333	0.082086	APP1, ABP1, SLG1, SLA1, SSK2, SIW14, RVS167, BBC1, BEM4, PIN3	247	105	4870	1.87777	1	0.680447	73.9733
GOTERM_CC_FAT	GO:0030864~cortical actin cytoskeleton	7	2.33333	0.096442	APP1, ABP1, SLG1, SLA1, RVS167, BBC1, YAP1802	219	67	4595	2.19212	1	0.655223	73.7027
GOTERM_CC_FAT	GO:0030863~cortical cytoskeleton	7	2.33333	0.096442	APP1, ABP1, SLG1, SLA1, RVS167, BBC1, YAP1802	219	67	4595	2.19212	1	0.655223	73.7027
GOTERM_BP_FAT	GO:0030029~actin filament-based process	10	3.33333	0.106911	APP1, ABP1, SLG1, SLA1, SSK2, SIW14, RVS167, BBC1, BEM4, PIN3	247	111	4870	1.77627	1	0.724969	83.0842
GOTERM_CC_FAT	GO:0030479~actin cortical patch	6	2	0.124666	APP1, ABP1, SLA1, RVS167, BBC1, YAP1802	219	56	4595	2.24804	1	0.702297	82.6863
GOTERM_CC_FAT	GO:0015629~actin cytoskeleton	7	2.33333	0.245997	APP1, ABP1, SLG1, SLA1, RVS167, BBC1, YAP1802	219	89	4595	1.65025	1	0.84044	97.5739
GOTERM_CC_FAT	GO:0043332~mating projection tip	8	2.66667	0.251196	ABP1, SLG1, SLA1, RVS167, POP2, BBC1, SMY1, BOI2	219	108	4595	1.5542	1	0.840638	97.7852
GOTERM_CC_FAT	GO:0044448~cell cortex part	8	2.66667	0.27338	APP1, ABP1, SLG1, SLA1, RVS167, PIL1, BBC1, YAP1802	219	111	4595	1.5122	1	0.84354	98.5095
GOTERM_CC_FAT	GO:0044463~cell projection part	8	2.66667	0.288451	ABP1, SLG1, SLA1, RVS167, POP2, BBC1, SMY1, BOI2	219	113	4595	1.48543	1	0.85565	98.8691
GOTERM_CC_FAT	GO:0042995~cell projection	8	2.66667	0.326907	ABP1, SLG1, SLA1, RVS167, POP2, BBC1, SMY1, BOI2	219	118	4595	1.42249	1	0.869856	99.456
GOTERM_CC_FAT	GO:0005937~mating projection	8	2.66667	0.326907	ABP1, SLG1, SLA1, RVS167, POP2, BBC1, SMY1, BOI2	219	118	4595	1.42249	1	0.869856	99.456
GOTERM_CC_FAT	GO:0030427~site of polarized growth	13	4.33333	0.437582	ABP1, SLG1, MKK1, SLA1, SSK2, RVS167, POP2, SCS2, BBC1, YAP1802, SMY1, BOI2, HOS3	219	235	4595	1.16069	1	0.920667	99.9489
GOTERM_BP_FAT	GO:0007010~cytoskeleton organization	13	4.33333	0.441045	PFD1, APP1, ABP1, SLG1, SLA1, SSK2, SIW14, RVS167, BBC1, BEM4, CLB1, HSP42, PIN3	247	221	4870	1.1598	1	0.965981	99.9893
GOTERM_CC_FAT	GO:0005938~cell cortex	8	2.66667	0.445155	APP1, ABP1, SLG1, SLA1, RVS167, PIL1, BBC1, YAP1802	219	133	4595	1.26206	1	0.922123	99.9573
GOTERM_MF_FAT	GO:0008092~cytoskeletal protein binding	5	1.66667	0.49098	PFD1, ABP1, SLA1, RVS167, BBC1	211	72	4190	1.37902	1	0.999437	99.9922
GOTERM_MF_FAT	GO:0003779~actin binding	3	1	0.643226	ABP1, SLA1, RVS167	211	43	4190	1.38543	1	0.999875	99.9999
GOTERM_CC_FAT	GO:0005856~cytoskeleton	12	4	0.648454	APP1, ADY3, ABP1, SLG1, SLA1, RVS167, BBC1, YAP1802, SMY1, BOI2, HSP42, MPC54	219	250	4595	1.00712	1	0.967888	99.9999
GOTERM_CC_FAT	GO:0044430~cytoskeletal part	10	3.33333	0.794478	APP1, ADY3, ABP1, SLG1, SLA1, RVS167, BBC1, YAP1802, SMY1, MPC54	219	235	4595	0.89284	1	0.990386	100
Annotation Cluster 28	Enrichment Score: 0.5439919506578469
Category	Term	Count	%	PValue	Genes	List Total	Pop Hits	Pop Total	Fold Enrichment	Bonferroni	Benjamini	FDR
GOTERM_CC_FAT	GO:0030176~integral to endoplasmic reticulum membrane	5	1.66667	0.136182	CSG2, ERV46, SCS2, ERV41, LAS21	219	42	4595	2.49783	1	0.724509	85.4575
GOTERM_CC_FAT	GO:0031227~intrinsic to endoplasmic reticulum membrane	5	1.66667	0.181884	CSG2, ERV46, SCS2, ERV41, LAS21	219	47	4595	2.2321	1	0.800495	92.8926
GOTERM_CC_FAT	GO:0031228~intrinsic to Golgi membrane	3	1	0.19159	SYS1, ERV46, ERV41	219	17	4595	3.70266	1	0.809661	93.9264
GOTERM_CC_FAT	GO:0030173~integral to Golgi membrane	3	1	0.19159	SYS1, ERV46, ERV41	219	17	4595	3.70266	1	0.809661	93.9264
GOTERM_CC_FAT	GO:0031301~integral to organelle membrane	8	2.66667	0.201889	SYS1, TOM70, CSG2, ERV46, SCS2, ERV41, LAS21, TAZ1	219	101	4595	1.66192	1	0.819153	94.8702
GOTERM_CC_FAT	GO:0012505~endomembrane system	21	7	0.235471	LST4, SYS1, CSG2, MIG1, ERV46, ALG5, SCS2, SEC72, ERV41, LAA1, SWH1, EPS1, VPS5, LST7, LAS21, LOS1, MSN5, PEP8, OST6, VPS35, THP1	219	354	4595	1.24468	1	0.854697	97.0878
GOTERM_CC_FAT	GO:0031300~intrinsic to organelle membrane	8	2.66667	0.251196	SYS1, TOM70, CSG2, ERV46, SCS2, ERV41, LAS21, TAZ1	219	108	4595	1.5542	1	0.840638	97.7852
GOTERM_CC_FAT	GO:0042175~nuclear envelope-endoplasmic reticulum network	10	3.33333	0.430616	CSG2, OST6, ERV46, ALG5, SCS2, SEC72, ERV41, SWH1, EPS1, LAS21	219	172	4595	1.21987	1	0.922893	99.9399
GOTERM_CC_FAT	GO:0005789~endoplasmic reticulum membrane	9	3	0.520698	CSG2, OST6, ERV46, ALG5, SCS2, SEC72, ERV41, EPS1, LAS21	219	164	4595	1.15144	1	0.938486	99.9938
GOTERM_CC_FAT	GO:0005783~endoplasmic reticulum	21	7	0.629742	ERG6, CSG2, ERV46, ALG5, YIP3, SCS2, SEC72, VPS4, ERV41, SWH1, EPS1, OPI3, LAS21, ERG24, OST6, IRE1, IZH1, YPR114W, LEM3, GPT2, GEF1	219	443	4595	0.994619	1	0.964868	99.9998
GOTERM_CC_FAT	GO:0044432~endoplasmic reticulum part	9	3	0.676903	CSG2, OST6, ERV46, ALG5, SCS2, SEC72, ERV41, EPS1, LAS21	219	188	4595	1.00444	1	0.972304	100
Annotation Cluster 29	Enrichment Score: 0.5413168332911913
Category	Term	Count	%	PValue	Genes	List Total	Pop Hits	Pop Total	Fold Enrichment	Bonferroni	Benjamini	FDR
GOTERM_BP_FAT	GO:0006368~RNA elongation from RNA polymerase II promoter	7	2.33333	0.0659923	SPT2, CCR4, THP2, POP2, THP1, HPR1, RSC1	247	57	4870	2.42134	1	0.640482	65.7984
GOTERM_BP_FAT	GO:0006354~RNA elongation	7	2.33333	0.0805171	SPT2, CCR4, THP2, POP2, THP1, HPR1, RSC1	247	60	4870	2.30027	1	0.683373	73.2654
GOTERM_CC_FAT	GO:0008023~transcription elongation factor complex	3	1	0.244815	CCR4, THP2, HPR1	219	20	4595	3.14726	1	0.845825	97.5233
GOTERM_BP_FAT	GO:0006366~transcription from RNA polymerase II promoter	11	3.66667	0.35582	SPT2, CCR4, RPB9, THP2, HAL9, POP2, THP1, IWR1, CSE2, HPR1, RSC1	247	170	4870	1.27578	1	0.946538	99.9004
GOTERM_CC_FAT	GO:0044451~nucleoplasm part	15	5	0.432137	CAF40, RPB9, CPR1, SWI4, IWR1, DEP1, HPR1, HDA2, HDA1, CCR4, SAS5, THP2, POP2, EAF3, CSE2	219	275	4595	1.14446	1	0.920542	99.942
GOTERM_BP_FAT	GO:0006351~transcription, DNA-dependent	12	4	0.608723	SPT2, RPA14, CCR4, RPB9, THP2, HAL9, POP2, THP1, IWR1, CSE2, HPR1, RSC1	247	228	4870	1.03772	1	0.988377	100
GOTERM_CC_FAT	GO:0005654~nucleoplasm	15	5	0.618327	CAF40, RPB9, CPR1, SWI4, IWR1, DEP1, HPR1, HDA2, HDA1, CCR4, SAS5, THP2, POP2, EAF3, CSE2	219	310	4595	1.01525	1	0.964153	99.9997
GOTERM_BP_FAT	GO:0032774~RNA biosynthetic process	12	4	0.62052	SPT2, RPA14, CCR4, RPB9, THP2, HAL9, POP2, THP1, IWR1, CSE2, HPR1, RSC1	247	230	4870	1.02869	1	0.98901	100
Annotation Cluster 30	Enrichment Score: 0.47993592604001767
Category	Term	Count	%	PValue	Genes	List Total	Pop Hits	Pop Total	Fold Enrichment	Bonferroni	Benjamini	FDR
GOTERM_CC_FAT	GO:0031968~organelle outer membrane	10	3.33333	0.0393602	FIS1, YPT7, ERG6, TOM7, TOM70, PIL1, YGR012W, VPS21, SWH1, TAZ1	219	97	4595	2.16307	0.999983	0.495989	41.0735
GOTERM_CC_FAT	GO:0019867~outer membrane	10	3.33333	0.0416266	FIS1, YPT7, ERG6, TOM7, TOM70, PIL1, YGR012W, VPS21, SWH1, TAZ1	219	98	4595	2.14099	0.999991	0.475261	42.8785
GOTERM_CC_FAT	GO:0005741~mitochondrial outer membrane	9	3	0.0762245	FIS1, YPT7, ERG6, TOM7, TOM70, PIL1, YGR012W, VPS21, TAZ1	219	94	4595	2.00889	1	0.609799	64.8046
GOTERM_CC_FAT	GO:0031966~mitochondrial membrane	14	4.66667	0.738424	CTP1, YPT7, ERG6, TOM7, TOM70, PIL1, YGR012W, YMC2, TAZ1, FIS1, CRC1, VPS21, TIM18, OAC1	219	314	4595	0.935491	1	0.98365	100
GOTERM_CC_FAT	GO:0031975~envelope	20	6.66667	0.808954	CTP1, YPT7, ERG6, TOM7, TOM70, MIG1, PIL1, YGR012W, SCS2, SWH1, YMC2, TAZ1, FIS1, LOS1, MSN5, CRC1, THP1, VPS21, TIM18, OAC1	219	471	4595	0.890944	1	0.99183	100
GOTERM_CC_FAT	GO:0031967~organelle envelope	20	6.66667	0.808954	CTP1, YPT7, ERG6, TOM7, TOM70, MIG1, PIL1, YGR012W, SCS2, SWH1, YMC2, TAZ1, FIS1, LOS1, MSN5, CRC1, THP1, VPS21, TIM18, OAC1	219	471	4595	0.890944	1	0.99183	100
GOTERM_CC_FAT	GO:0005740~mitochondrial envelope	14	4.66667	0.843659	CTP1, YPT7, ERG6, TOM7, TOM70, PIL1, YGR012W, YMC2, TAZ1, FIS1, CRC1, VPS21, TIM18, OAC1	219	344	4595	0.853908	1	0.994893	100
GOTERM_CC_FAT	GO:0044429~mitochondrial part	19	6.33333	0.945836	CTP1, YPT7, ERG6, TOM7, TOM70, MRP21, PIM1, PIL1, YGR012W, PDX1, YMC2, TAZ1, FIS1, CIT1, ETR1, CRC1, VPS21, TIM18, OAC1	219	519	4595	0.768117	1	0.999526	100
GOTERM_CC_FAT	GO:0005739~mitochondrion	38	12.6667	0.995216	ERG6, TOM7, KHA1, PIL1, CPR1, PDX1, PUS9, ARO3, YMC2, OPI3, UNG1, TDH1, HNT2, FIS1, CIT1, LOS1, ETR1, PDR5, OAC1, CTP1, YPT7, TOM70, MRP21, PIM1, HAL9, YLR434C, YGR012W, SWC3, RPL40A, PBP1, TAZ1, COG7, GYP1, CRC1, NEW1, HSC82, VPS21, TIM18	219	1094	4595	0.728799	1	0.999998	100
Annotation Cluster 31	Enrichment Score: 0.4664377467181088
Category	Term	Count	%	PValue	Genes	List Total	Pop Hits	Pop Total	Fold Enrichment	Bonferroni	Benjamini	FDR
GOTERM_BP_FAT	GO:0031570~DNA integrity checkpoint	4	1.33333	0.0966456	DDC1, CCR4, RAD9, PIN4	247	22	4870	3.58484	1	0.71801	79.7561
GOTERM_BP_FAT	GO:0042770~DNA damage response, signal transduction	3	1	0.248898	DDC1, RAD9, PIN4	247	19	4870	3.11315	1	0.900395	98.8868
GOTERM_BP_FAT	GO:0000077~DNA damage checkpoint	3	1	0.248898	DDC1, RAD9, PIN4	247	19	4870	3.11315	1	0.900395	98.8868
GOTERM_BP_FAT	GO:0007346~regulation of mitotic cell cycle	5	1.66667	0.620381	DDC1, CCR4, RAD9, GID8, DCR2	247	84	4870	1.17361	1	0.989231	100
GOTERM_BP_FAT	GO:0000075~cell cycle checkpoint	4	1.33333	0.624429	DDC1, CCR4, RAD9, PIN4	247	63	4870	1.25185	1	0.989294	100
GOTERM_BP_FAT	GO:0051726~regulation of cell cycle	9	3	0.685501	DDC1, CCR4, CPR1, MIH1, RAD9, GID8, PIN4, DCR2, CLB1	247	178	4870	0.996907	1	0.993089	100
Annotation Cluster 32	Enrichment Score: 0.46213225851610346
Category	Term	Count	%	PValue	Genes	List Total	Pop Hits	Pop Total	Fold Enrichment	Bonferroni	Benjamini	FDR
GOTERM_BP_FAT	GO:0055065~metal ion homeostasis	4	1.33333	0.10719	PCA1, CSG2, MNR2, TRK1	247	23	4870	3.42897	1	0.721743	83.1671
GOTERM_BP_FAT	GO:0006875~cellular metal ion homeostasis	4	1.33333	0.10719	PCA1, CSG2, MNR2, TRK1	247	23	4870	3.42897	1	0.721743	83.1671
GOTERM_MF_FAT	GO:0046873~metal ion transmembrane transporter activity	5	1.66667	0.218387	PCA1, KHA1, MNR2, TRK1, ZRT2	211	48	4190	2.06852	1	0.987627	96.8226
GOTERM_BP_FAT	GO:0006811~ion transport	13	4.33333	0.365282	PCA1, CTP1, MEH1, KHA1, PHO89, MEP2, MNR2, SLM4, GTR2, OAC1, TRK1, GEF1, ZRT2	247	209	4870	1.22639	1	0.946376	99.921
GOTERM_MF_FAT	GO:0015082~di-, tri-valent inorganic cation transmembrane transporter activity	3	1	0.575269	PCA1, MNR2, ZRT2	211	38	4190	1.56772	1	0.999809	99.9994
GOTERM_BP_FAT	GO:0030001~metal ion transport	5	1.66667	0.639015	PCA1, KHA1, MNR2, TRK1, ZRT2	247	86	4870	1.14631	1	0.989378	100
GOTERM_MF_FAT	GO:0022890~inorganic cation transmembrane transporter activity	6	2	0.71379	PCA1, KHA1, MEP2, MNR2, TRK1, ZRT2	211	118	4190	1.00972	1	0.999948	100
GOTERM_BP_FAT	GO:0006812~cation transport	6	2	0.835269	PCA1, KHA1, MEP2, MNR2, TRK1, ZRT2	247	138	4870	0.857243	1	0.99909	100
Annotation Cluster 33	Enrichment Score: 0.4436106343465261
Category	Term	Count	%	PValue	Genes	List Total	Pop Hits	Pop Total	Fold Enrichment	Bonferroni	Benjamini	FDR
GOTERM_BP_FAT	GO:0032583~regulation of gene-specific transcription	5	1.66667	0.0900076	HOG1, PLP1, HDA1, SWI4, HOS3	247	34	4870	2.8995	1	0.700615	77.2877
GOTERM_BP_FAT	GO:0043193~positive regulation of gene-specific transcription	4	1.33333	0.10719	PLP1, HDA1, SWI4, HOS3	247	23	4870	3.42897	1	0.721743	83.1671
GOTERM_BP_FAT	GO:0010551~regulation of specific transcription from RNA polymerase II promoter	4	1.33333	0.153338	HOG1, PLP1, HDA1, HOS3	247	27	4870	2.92098	1	0.813682	92.6896
GOTERM_BP_FAT	GO:0010552~positive regulation of specific transcription from RNA polymerase II promoter	3	1	0.210885	PLP1, HDA1, HOS3	247	17	4870	3.4794	1	0.875542	97.5816
GOTERM_BP_FAT	GO:0045944~positive regulation of transcription from RNA polymerase II promoter	8	2.66667	0.21746	HOG1, PLP1, HDA1, RFX1, PDR1, GTR2, RAD9, HOS3	247	97	4870	1.62611	1	0.882085	97.8796
GOTERM_BP_FAT	GO:0045893~positive regulation of transcription, DNA-dependent	9	3	0.373135	HOG1, PLP1, HDA1, RFX1, PDR1, GTR2, RAD9, SWI4, HOS3	247	135	4870	1.31444	1	0.945431	99.9351
GOTERM_BP_FAT	GO:0051254~positive regulation of RNA metabolic process	9	3	0.41228	HOG1, PLP1, HDA1, RFX1, PDR1, GTR2, RAD9, SWI4, HOS3	247	140	4870	1.2675	1	0.959471	99.9764
GOTERM_BP_FAT	GO:0010557~positive regulation of macromolecule biosynthetic process	11	3.66667	0.5214	HOG1, PLP1, HDA1, RFX1, EFT1, PDR1, GTR2, RAD9, SWI4, HOS3, PBP1	247	194	4870	1.11795	1	0.97807	99.9991
GOTERM_BP_FAT	GO:0031328~positive regulation of cellular biosynthetic process	11	3.66667	0.548077	HOG1, PLP1, HDA1, RFX1, EFT1, PDR1, GTR2, RAD9, SWI4, HOS3, PBP1	247	198	4870	1.09537	1	0.982226	99.9996
GOTERM_BP_FAT	GO:0009891~positive regulation of biosynthetic process	11	3.66667	0.548077	HOG1, PLP1, HDA1, RFX1, EFT1, PDR1, GTR2, RAD9, SWI4, HOS3, PBP1	247	198	4870	1.09537	1	0.982226	99.9996
GOTERM_BP_FAT	GO:0010604~positive regulation of macromolecule metabolic process	11	3.66667	0.636472	HOG1, PLP1, HDA1, RFX1, EFT1, PDR1, GTR2, RAD9, SWI4, HOS3, PBP1	247	212	4870	1.02303	1	0.989269	100
GOTERM_BP_FAT	GO:0045941~positive regulation of transcription	9	3	0.647621	HOG1, PLP1, HDA1, RFX1, PDR1, GTR2, RAD9, SWI4, HOS3	247	172	4870	1.03168	1	0.990254	100
GOTERM_BP_FAT	GO:0010628~positive regulation of gene expression	9	3	0.654109	HOG1, PLP1, HDA1, RFX1, PDR1, GTR2, RAD9, SWI4, HOS3	247	173	4870	1.02572	1	0.99063	100
GOTERM_BP_FAT	GO:0045935~positive regulation of nucleobase, nucleoside, nucleotide and nucleic acid metabolic process	9	3	0.709309	HOG1, PLP1, HDA1, RFX1, PDR1, GTR2, RAD9, SWI4, HOS3	247	182	4870	0.974997	1	0.994338	100
GOTERM_BP_FAT	GO:0051173~positive regulation of nitrogen compound metabolic process	9	3	0.709309	HOG1, PLP1, HDA1, RFX1, PDR1, GTR2, RAD9, SWI4, HOS3	247	182	4870	0.974997	1	0.994338	100
Annotation Cluster 34	Enrichment Score: 0.4426717638667359
Category	Term	Count	%	PValue	Genes	List Total	Pop Hits	Pop Total	Fold Enrichment	Bonferroni	Benjamini	FDR
GOTERM_BP_FAT	GO:0006468~protein amino acid phosphorylation	10	3.33333	0.261505	HOG1, MCK1, KKQ8, SPS1, PAN3, MKK1, SSK2, IRE1, CKB2, KIN2	247	138	4870	1.42874	1	0.909516	99.1468
GOTERM_BP_FAT	GO:0006796~phosphate metabolic process	18	6	0.266806	MCK1, SPS1, PAN3, PSY4, SSK2, MIH1, KIN2, DCR2, TAZ1, KKQ8, HOG1, MKK1, IRE1, SIW14, CKB2, PHO3, PTC4, PTC1	247	284	4870	1.24964	1	0.912797	99.2382
GOTERM_BP_FAT	GO:0006793~phosphorus metabolic process	18	6	0.292136	MCK1, SPS1, PAN3, PSY4, SSK2, MIH1, KIN2, DCR2, TAZ1, KKQ8, HOG1, MKK1, IRE1, SIW14, CKB2, PHO3, PTC4, PTC1	247	289	4870	1.22802	1	0.92335	99.5616
GOTERM_MF_FAT	GO:0004672~protein kinase activity	9	3	0.364818	HOG1, MCK1, KKQ8, SPS1, PAN3, MKK1, SSK2, IRE1, KIN2	211	135	4190	1.32385	1	0.997527	99.8258
GOTERM_MF_FAT	GO:0004674~protein serine/threonine kinase activity	8	2.66667	0.470949	HOG1, MCK1, KKQ8, SPS1, MKK1, SSK2, IRE1, KIN2	211	129	4190	1.23149	1	0.999291	99.9865
GOTERM_BP_FAT	GO:0016310~phosphorylation	11	3.66667	0.63046	HOG1, MCK1, KKQ8, SPS1, PAN3, MKK1, SSK2, IRE1, CKB2, KIN2, TAZ1	247	211	4870	1.02788	1	0.989392	100
Annotation Cluster 35	Enrichment Score: 0.4285214001441978
Category	Term	Count	%	PValue	Genes	List Total	Pop Hits	Pop Total	Fold Enrichment	Bonferroni	Benjamini	FDR
GOTERM_BP_FAT	GO:0007266~Rho protein signal transduction	3	1	0.229838	SLG1, BEM4, BOI2	247	18	4870	3.2861	1	0.888854	98.3496
GOTERM_BP_FAT	GO:0007163~establishment or maintenance of cell polarity	9	3	0.281312	ABP1, SLG1, SLA1, CKB2, THP1, SWH1, BEM4, BOI2, SRO7	247	123	4870	1.44268	1	0.920681	99.4435
GOTERM_BP_FAT	GO:0030010~establishment of cell polarity	8	2.66667	0.328334	ABP1, SLG1, SLA1, CKB2, THP1, BEM4, BOI2, SRO7	247	111	4870	1.42102	1	0.93833	99.8078
GOTERM_BP_FAT	GO:0000902~cell morphogenesis	10	3.33333	0.360547	ABP1, SLG1, SLA1, CKB2, THP1, SPO14, SWH1, BEM4, BOI2, SRO7	247	152	4870	1.29714	1	0.946978	99.9112
GOTERM_BP_FAT	GO:0007264~small GTPase mediated signal transduction	6	2	0.399738	SLG1, YPT7, VPS21, BEM4, BOI2, SRO7	247	82	4870	1.44268	1	0.954854	99.9671
GOTERM_BP_FAT	GO:0007265~Ras protein signal transduction	3	1	0.534377	SLG1, BEM4, BOI2	247	35	4870	1.68999	1	0.980159	99.9994
GOTERM_BP_FAT	GO:0032989~cellular component morphogenesis	11	3.66667	0.612123	FIS1, ABP1, SLG1, SLA1, CKB2, THP1, SPO14, SWH1, BEM4, BOI2, SRO7	247	208	4870	1.0427	1	0.988599	100
Annotation Cluster 36	Enrichment Score: 0.4284998125790747
Category	Term	Count	%	PValue	Genes	List Total	Pop Hits	Pop Total	Fold Enrichment	Bonferroni	Benjamini	FDR
GOTERM_BP_FAT	GO:0046467~membrane lipid biosynthetic process	3	1	0.268004	IPT1, CSG2, SUR1	247	20	4870	2.95749	1	0.912177	99.2575
GOTERM_BP_FAT	GO:0030148~sphingolipid biosynthetic process	3	1	0.268004	IPT1, CSG2, SUR1	247	20	4870	2.95749	1	0.912177	99.2575
GOTERM_BP_FAT	GO:0006665~sphingolipid metabolic process	3	1	0.518632	IPT1, CSG2, SUR1	247	34	4870	1.7397	1	0.978772	99.999
GOTERM_BP_FAT	GO:0006643~membrane lipid metabolic process	3	1	0.518632	IPT1, CSG2, SUR1	247	34	4870	1.7397	1	0.978772	99.999
Annotation Cluster 37	Enrichment Score: 0.3822507102487617
Category	Term	Count	%	PValue	Genes	List Total	Pop Hits	Pop Total	Fold Enrichment	Bonferroni	Benjamini	FDR
GOTERM_BP_FAT	GO:0006511~ubiquitin-dependent protein catabolic process	13	4.33333	0.223637	PAN2, BRO1, UBP13, GID8, EPS1, VID24, VPS20, SNF8, VPS30, VPS28, VPS36, VPS25, VPS38	247	185	4870	1.38549	1	0.885533	98.1279
GOTERM_BP_FAT	GO:0007039~vacuolar protein catabolic process	9	3	0.237901	ALD2, VID24, APE3, PIL1, BBC1, GID8, CMP2, PIN3, OPI3	247	117	4870	1.51666	1	0.892131	98.6012
GOTERM_BP_FAT	GO:0030163~protein catabolic process	22	7.33333	0.290969	PAN2, BRO1, APE3, UBP13, PIM1, PIL1, BBC1, CMP2, GID8, EPS1, PIN3, OPI3, ALD2, VID24, OAZ1, VPS20, SNF8, VPS30, VPS28, VPS36, VPS25, VPS38	247	364	4870	1.19166	1	0.92394	99.5501
GOTERM_BP_FAT	GO:0044257~cellular protein catabolic process	21	7	0.323323	PAN2, BRO1, APE3, UBP13, PIM1, PIL1, BBC1, CMP2, GID8, EPS1, PIN3, OPI3, ALD2, VID24, VPS20, SNF8, VPS30, VPS28, VPS36, VPS25, VPS38	247	351	4870	1.17963	1	0.938894	99.784
GOTERM_BP_FAT	GO:0044265~cellular macromolecule catabolic process	27	9	0.36104	APE3, UBP13, PIL1, PIN3, OPI3, ALD2, VPS30, SNF8, LSM1, NMD2, VPS36, VPS38, PAN2, BRO1, PIM1, BBC1, GID8, CMP2, EPS1, VID24, VPS20, CCR4, HBS1, POP2, DOM34, VPS28, VPS25	247	475	4870	1.12073	1	0.94618	99.9123
GOTERM_BP_FAT	GO:0009057~macromolecule catabolic process	28	9.33333	0.368497	APE3, UBP13, PIL1, PIN3, OPI3, ALD2, OAZ1, VPS30, SNF8, LSM1, NMD2, VPS36, VPS38, PAN2, BRO1, PIM1, BBC1, GID8, CMP2, EPS1, VID24, VPS20, CCR4, HBS1, POP2, DOM34, VPS28, VPS25	247	496	4870	1.11303	1	0.946026	99.9271
GOTERM_BP_FAT	GO:0006508~proteolysis	21	7	0.423719	PAN2, BRO1, RIM9, APE3, UBP13, PIM1, STI1, DUG2, GID8, EPS1, MKC7, VID24, VPS20, RIM20, SNF8, VPS30, RIM13, VPS28, VPS36, VPS25, VPS38	247	373	4870	1.11005	1	0.961716	99.9827
GOTERM_BP_FAT	GO:0051603~proteolysis involved in cellular protein catabolic process	14	4.66667	0.479634	PAN2, BRO1, UBP13, PIM1, GID8, EPS1, VID24, VPS20, SNF8, VPS30, VPS28, VPS36, VPS25, VPS38	247	247	4870	1.11754	1	0.973245	99.9965
GOTERM_BP_FAT	GO:0019941~modification-dependent protein catabolic process	13	4.33333	0.546836	PAN2, BRO1, UBP13, GID8, EPS1, VID24, VPS20, SNF8, VPS30, VPS28, VPS36, VPS25, VPS38	247	238	4870	1.07696	1	0.982358	99.9996
GOTERM_BP_FAT	GO:0010498~proteasomal protein catabolic process	5	1.66667	0.581369	VID24, VPS30, GID8, EPS1, VPS38	247	80	4870	1.23229	1	0.985885	99.9999
GOTERM_BP_FAT	GO:0043161~proteasomal ubiquitin-dependent protein catabolic process	5	1.66667	0.581369	VID24, VPS30, GID8, EPS1, VPS38	247	80	4870	1.23229	1	0.985885	99.9999
GOTERM_BP_FAT	GO:0043632~modification-dependent macromolecule catabolic process	13	4.33333	0.650348	PAN2, BRO1, UBP13, GID8, EPS1, VID24, VPS20, SNF8, VPS30, VPS28, VPS36, VPS25, VPS38	247	256	4870	1.00123	1	0.99038	100
GOTERM_BP_FAT	GO:0030433~ER-associated protein catabolic process	3	1	0.65983	VPS30, EPS1, VPS38	247	44	4870	1.34431	1	0.991102	100
Annotation Cluster 38	Enrichment Score: 0.3332677361197738
Category	Term	Count	%	PValue	Genes	List Total	Pop Hits	Pop Total	Fold Enrichment	Bonferroni	Benjamini	FDR
GOTERM_BP_FAT	GO:0006405~RNA export from nucleus	7	2.33333	0.329135	LOS1, MSN5, RPS10B, NEW1, THP2, THP1, HPR1	247	93	4870	1.48405	1	0.937592	99.8114
GOTERM_BP_FAT	GO:0050657~nucleic acid transport	8	2.66667	0.336644	MOG1, LOS1, MSN5, RPS10B, NEW1, THP2, THP1, HPR1	247	112	4870	1.40833	1	0.941091	99.842
GOTERM_BP_FAT	GO:0050658~RNA transport	8	2.66667	0.336644	MOG1, LOS1, MSN5, RPS10B, NEW1, THP2, THP1, HPR1	247	112	4870	1.40833	1	0.941091	99.842
GOTERM_BP_FAT	GO:0051236~establishment of RNA localization	8	2.66667	0.336644	MOG1, LOS1, MSN5, RPS10B, NEW1, THP2, THP1, HPR1	247	112	4870	1.40833	1	0.941091	99.842
GOTERM_BP_FAT	GO:0015931~nucleobase, nucleoside, nucleotide and nucleic acid transport	9	3	0.365333	MOG1, LOS1, MSN5, RPS10B, NEW1, THP2, FCY2, THP1, HPR1	247	134	4870	1.32425	1	0.945347	99.9211
GOTERM_BP_FAT	GO:0006403~RNA localization	8	2.66667	0.495582	MOG1, LOS1, MSN5, RPS10B, NEW1, THP2, THP1, HPR1	247	131	4870	1.20407	1	0.97547	99.9979
GOTERM_BP_FAT	GO:0051028~mRNA transport	5	1.66667	0.601159	MOG1, NEW1, THP2, THP1, HPR1	247	82	4870	1.20223	1	0.988082	99.9999
GOTERM_BP_FAT	GO:0051168~nuclear export	7	2.33333	0.603173	LOS1, MSN5, RPS10B, NEW1, THP2, THP1, HPR1	247	124	4870	1.11303	1	0.988107	100
GOTERM_BP_FAT	GO:0051169~nuclear transport	8	2.66667	0.626927	MOG1, LOS1, MSN5, RPS10B, NEW1, THP2, THP1, HPR1	247	148	4870	1.06576	1	0.98939	100
GOTERM_BP_FAT	GO:0006913~nucleocytoplasmic transport	8	2.66667	0.626927	MOG1, LOS1, MSN5, RPS10B, NEW1, THP2, THP1, HPR1	247	148	4870	1.06576	1	0.98939	100
GOTERM_BP_FAT	GO:0006406~mRNA export from nucleus	4	1.33333	0.66604	NEW1, THP2, THP1, HPR1	247	67	4870	1.17711	1	0.991427	100
Annotation Cluster 39	Enrichment Score: 0.29352346731259293
Category	Term	Count	%	PValue	Genes	List Total	Pop Hits	Pop Total	Fold Enrichment	Bonferroni	Benjamini	FDR
GOTERM_BP_FAT	GO:0009628~response to abiotic stimulus	23	7.66667	0.148876	PCA1, MCK1, RIM9, SLG1, SLA1, SSK2, HAL9, PIL1, RIM101, HSP42, LIN1, SKN7, PSR1, HOG1, FIS1, ABP1, MSN5, CPR6, RIM20, YBR056W, NBP2, PTC1, TIM18	247	344	4870	1.31826	1	0.806902	92.0602
GOTERM_BP_FAT	GO:0009266~response to temperature stimulus	11	3.66667	0.665743	PCA1, PSR1, FIS1, SLG1, CPR6, RIM20, NBP2, YBR056W, PIL1, HSP42, LIN1	247	217	4870	0.999459	1	0.991578	100
GOTERM_BP_FAT	GO:0009408~response to heat	10	3.33333	0.706431	PCA1, PSR1, FIS1, SLG1, CPR6, RIM20, NBP2, YBR056W, PIL1, LIN1	247	203	4870	0.971261	1	0.994231	100
GOTERM_BP_FAT	GO:0034605~cellular response to heat	6	2	0.956546	PCA1, FIS1, CPR6, RIM20, YBR056W, LIN1	247	181	4870	0.653589	1	0.999979	100
Annotation Cluster 40	Enrichment Score: 0.2791215955684696
Category	Term	Count	%	PValue	Genes	List Total	Pop Hits	Pop Total	Fold Enrichment	Bonferroni	Benjamini	FDR
GOTERM_BP_FAT	GO:0070783~growth of unicellular organism as a thread of attached cells	7	2.33333	0.258023	RIM8, MEP2, RIM20, RIM21, DOM34, DFG16, NCS2	247	85	4870	1.62372	1	0.907912	99.0814
GOTERM_BP_FAT	GO:0030447~filamentous growth	8	2.66667	0.344983	RIM8, MEP2, RIM20, RIM21, DOM34, BOI2, DFG16, NCS2	247	113	4870	1.39587	1	0.94258	99.8705
GOTERM_BP_FAT	GO:0001403~invasive growth in response to glucose limitation	4	1.33333	0.466866	RIM8, RIM20, RIM21, NCS2	247	50	4870	1.57733	1	0.970012	99.9949
GOTERM_BP_FAT	GO:0040007~growth	8	2.66667	0.551746	RIM8, MEP2, RIM20, RIM21, DOM34, BOI2, DFG16, NCS2	247	138	4870	1.14299	1	0.982577	99.9997
GOTERM_BP_FAT	GO:0008361~regulation of cell size	6	2	0.635775	SKN7, RPA14, MEP2, DOM34, DFG16, NCS2	247	107	4870	1.1056	1	0.989404	100
GOTERM_BP_FAT	GO:0032535~regulation of cellular component size	6	2	0.712727	SKN7, RPA14, MEP2, DOM34, DFG16, NCS2	247	117	4870	1.01111	1	0.994488	100
GOTERM_BP_FAT	GO:0007124~pseudohyphal growth	4	1.33333	0.730596	MEP2, DOM34, DFG16, NCS2	247	74	4870	1.06576	1	0.995369	100
GOTERM_BP_FAT	GO:0016049~cell growth	4	1.33333	0.770434	MEP2, DOM34, DFG16, NCS2	247	79	4870	0.998309	1	0.99734	100
Annotation Cluster 41	Enrichment Score: 0.2708660168969121
Category	Term	Count	%	PValue	Genes	List Total	Pop Hits	Pop Total	Fold Enrichment	Bonferroni	Benjamini	FDR
GOTERM_CC_FAT	GO:0000932~cytoplasmic mRNA processing body	3	1	0.316356	CCR4, POP2, LSM1	219	24	4595	2.62272	1	0.869427	99.3323
GOTERM_BP_FAT	GO:0000288~nuclear-transcribed mRNA catabolic process, deadenylation-dependent decay	4	1.33333	0.371095	CCR4, POP2, LSM1, NMD2	247	43	4870	1.8341	1	0.946392	99.9317
GOTERM_BP_FAT	GO:0006401~RNA catabolic process	6	2	0.575064	CCR4, HBS1, POP2, DOM34, LSM1, NMD2	247	100	4870	1.183	1	0.985137	99.9999
GOTERM_BP_FAT	GO:0000956~nuclear-transcribed mRNA catabolic process	5	1.66667	0.620381	CCR4, POP2, DOM34, LSM1, NMD2	247	84	4870	1.17361	1	0.989231	100
GOTERM_BP_FAT	GO:0006402~mRNA catabolic process	5	1.66667	0.639015	CCR4, POP2, DOM34, LSM1, NMD2	247	86	4870	1.14631	1	0.989378	100
GOTERM_BP_FAT	GO:0016071~mRNA metabolic process	11	3.66667	0.885641	PAN2, PAN3, CCR4, IRE1, POP2, DOM34, THP1, LSM1, NMD2, PBP1, HPR1	247	270	4870	0.803269	1	0.999684	100
Annotation Cluster 42	Enrichment Score: 0.26293464076026984
Category	Term	Count	%	PValue	Genes	List Total	Pop Hits	Pop Total	Fold Enrichment	Bonferroni	Benjamini	FDR
GOTERM_MF_FAT	GO:0003700~transcription factor activity	10	3.33333	0.234198	SKN7, RSF2, DAL81, HAL9, GAT3, YAP3, PDR1, SWI4, VPS72, MAL33	211	135	4190	1.47095	1	0.987425	97.613
GOTERM_MF_FAT	GO:0043565~sequence-specific DNA binding	13	4.33333	0.583737	RSF2, MIG1, GAT3, HAL9, DAL81, RIM101, SWI4, MAL33, SKN7, RIF2, RFX1, YAP3, PDR1	211	246	4190	1.0494	1	0.999765	99.9995
GOTERM_MF_FAT	GO:0003677~DNA binding	26	8.66667	0.786117	SPT2, DDC1, RSF2, MIG1, APN2, MLH2, DAL81, GAT3, RAD9, SWI4, RIM101, VPS72, SKN7, HDA2, ETR1, PDR1, YAP3, HAL9, RPB9, RSC1, MAL33, IOC2, RIF2, RFX1, THP1, SWR1	211	566	4190	0.912197	1	0.999978	100
GOTERM_MF_FAT	GO:0030528~transcription regulator activity	16	5.33333	0.825988	RSF2, MIG1, GAT3, HAL9, DAL81, RPB9, SWI4, RIM101, DEP1, VPS72, MAL33, SKN7, RFX1, YAP3, PDR1, CSE2	211	364	4190	0.872871	1	0.999981	100
Annotation Cluster 43	Enrichment Score: 0.2545141725758695
Category	Term	Count	%	PValue	Genes	List Total	Pop Hits	Pop Total	Fold Enrichment	Bonferroni	Benjamini	FDR
GOTERM_BP_FAT	GO:0009309~amine biosynthetic process	9	3	0.427941	ALD2, CIT1, STR2, YGR012W, MEU1, ARO2, PRO2, CKI1, ARO3	247	142	4870	1.24964	1	0.962596	99.9846
GOTERM_BP_FAT	GO:0046394~carboxylic acid biosynthetic process	10	3.33333	0.506649	ALD2, CIT1, ETR1, STR2, YGR012W, MEU1, BIO3, ARO2, PRO2, ARO3	247	172	4870	1.14631	1	0.976328	99.9985
GOTERM_BP_FAT	GO:0016053~organic acid biosynthetic process	10	3.33333	0.506649	ALD2, CIT1, ETR1, STR2, YGR012W, MEU1, BIO3, ARO2, PRO2, ARO3	247	172	4870	1.14631	1	0.976328	99.9985
GOTERM_BP_FAT	GO:0008652~cellular amino acid biosynthetic process	8	2.66667	0.519945	ALD2, CIT1, STR2, YGR012W, MEU1, ARO2, PRO2, ARO3	247	134	4870	1.17711	1	0.978178	99.999
GOTERM_BP_FAT	GO:0044271~nitrogen compound biosynthetic process	12	4	0.934702	PCA1, ALD2, CIT1, STR2, YGR012W, MEU1, BIO3, ARO2, PRO2, CKI1, ARO3, YBR284W	247	317	4870	0.74637	1	0.999936	100
Annotation Cluster 44	Enrichment Score: 0.24961228180117054
Category	Term	Count	%	PValue	Genes	List Total	Pop Hits	Pop Total	Fold Enrichment	Bonferroni	Benjamini	FDR
GOTERM_BP_FAT	GO:0009084~glutamine family amino acid biosynthetic process	3	1	0.417167	CIT1, MEU1, PRO2	247	28	4870	2.11249	1	0.959871	99.9793
GOTERM_BP_FAT	GO:0008652~cellular amino acid biosynthetic process	8	2.66667	0.519945	ALD2, CIT1, STR2, YGR012W, MEU1, ARO2, PRO2, ARO3	247	134	4870	1.17711	1	0.978178	99.999
GOTERM_BP_FAT	GO:0009064~glutamine family amino acid metabolic process	3	1	0.822045	CIT1, MEU1, PRO2	247	61	4870	0.969669	1	0.998837	100
Annotation Cluster 45	Enrichment Score: 0.22846104990963614
Category	Term	Count	%	PValue	Genes	List Total	Pop Hits	Pop Total	Fold Enrichment	Bonferroni	Benjamini	FDR
GOTERM_BP_FAT	GO:0006281~DNA repair	14	4.66667	0.479634	PAN2, DDC1, MCK1, PAN3, APN2, MLH2, RPB9, RAD9, RPL40A, RSC1, UNG1, HPR1, EAF3, THP1	247	247	4870	1.11754	1	0.973245	99.9965
GOTERM_BP_FAT	GO:0006974~response to DNA damage stimulus	16	5.33333	0.50153	PAN2, DDC1, MCK1, PAN3, APN2, MLH2, RPB9, RAD9, PIN4, RPL40A, RSC1, UNG1, HPR1, CKB2, EAF3, THP1	247	290	4870	1.08781	1	0.976504	99.9982
GOTERM_BP_FAT	GO:0033554~cellular response to stress	29	9.66667	0.563108	DDC1, APN2, MLH2, RAD9, DCR2, PIN4, LIN1, UNG1, FIS1, HDA1, CPR6, IRE1, VPS30, YBR056W, PAN2, PCA1, MCK1, PAN3, SSK2, RPB9, RPL40A, RSC1, HPR1, HOG1, RIM20, CKB2, EAF3, THP1, PTC1	247	562	4870	1.0174	1	0.984014	99.9998
GOTERM_BP_FAT	GO:0006259~DNA metabolic process	19	6.33333	0.900238	PAN2, DDC1, MCK1, PAN3, APN2, MLH2, RPB9, RAD9, RPL40A, RSC1, UNG1, HPR1, CCR4, RIF2, HSC82, MSC3, THP2, EAF3, THP1	247	458	4870	0.817938	1	0.999783	100
Annotation Cluster 46	Enrichment Score: 0.22482500817772907
Category	Term	Count	%	PValue	Genes	List Total	Pop Hits	Pop Total	Fold Enrichment	Bonferroni	Benjamini	FDR
GOTERM_BP_FAT	GO:0001300~chronological cell aging	3	1	0.343911	FIS1, HDA2, HDA1	247	24	4870	2.46457	1	0.943103	99.8671
GOTERM_BP_FAT	GO:0007568~aging	4	1.33333	0.730596	FIS1, HDA2, HDA1, MIG1	247	74	4870	1.06576	1	0.995369	100
GOTERM_BP_FAT	GO:0007569~cell aging	3	1	0.842174	FIS1, HDA2, HDA1	247	64	4870	0.924216	1	0.999207	100
Annotation Cluster 47	Enrichment Score: 0.21107322157276434
Category	Term	Count	%	PValue	Genes	List Total	Pop Hits	Pop Total	Fold Enrichment	Bonferroni	Benjamini	FDR
GOTERM_CC_FAT	GO:0009277~fungal-type cell wall	6	2	0.500179	TDH1, MKC7, SPR1, GAS4, BGL2, CCW12	219	98	4595	1.2846	1	0.935679	99.9892
GOTERM_CC_FAT	GO:0030312~external encapsulating structure	6	2	0.570994	TDH1, MKC7, SPR1, GAS4, BGL2, CCW12	219	106	4595	1.18765	1	0.952162	99.9986
GOTERM_CC_FAT	GO:0005618~cell wall	6	2	0.570994	TDH1, MKC7, SPR1, GAS4, BGL2, CCW12	219	106	4595	1.18765	1	0.952162	99.9986
GOTERM_CC_FAT	GO:0031225~anchored to membrane	4	1.33333	0.662685	MKC7, GAS4, CCW12, VPS21	219	71	4595	1.18207	1	0.96951	99.9999
GOTERM_CC_FAT	GO:0005576~extracellular region	4	1.33333	0.814589	SPR1, CPR2, BGL2, CCW12	219	91	4595	0.922274	1	0.992114	100
Annotation Cluster 48	Enrichment Score: 0.20556471434220377
Category	Term	Count	%	PValue	Genes	List Total	Pop Hits	Pop Total	Fold Enrichment	Bonferroni	Benjamini	FDR
GOTERM_BP_FAT	GO:0006790~sulfur metabolic process	7	2.33333	0.393239	STR2, PHO3, DUG2, YGR012W, PET18, MEU1, BIO3	247	100	4870	1.38016	1	0.953643	99.9611
GOTERM_BP_FAT	GO:0000097~sulfur amino acid biosynthetic process	3	1	0.564797	STR2, YGR012W, MEU1	247	37	4870	1.59864	1	0.983979	99.9998
GOTERM_MF_FAT	GO:0019842~vitamin binding	4	1.33333	0.597165	STR2, PYC2, YGR012W, BIO3	211	61	4190	1.30215	1	0.999791	99.9997
GOTERM_MF_FAT	GO:0070279~vitamin B6 binding	3	1	0.655746	STR2, YGR012W, BIO3	211	44	4190	1.35394	1	0.999889	100
GOTERM_MF_FAT	GO:0030170~pyridoxal phosphate binding	3	1	0.655746	STR2, YGR012W, BIO3	211	44	4190	1.35394	1	0.999889	100
GOTERM_BP_FAT	GO:0044272~sulfur compound biosynthetic process	4	1.33333	0.694988	STR2, YGR012W, MEU1, BIO3	247	70	4870	1.12666	1	0.993802	100
GOTERM_BP_FAT	GO:0000096~sulfur amino acid metabolic process	3	1	0.695181	STR2, YGR012W, MEU1	247	47	4870	1.25851	1	0.993678	100
GOTERM_MF_FAT	GO:0048037~cofactor binding	7	2.33333	0.822794	TDH1, STR2, YGR012W, DUS4, BIO3, PDX1, PRO2	211	160	4190	0.86878	1	0.999982	100
Annotation Cluster 49	Enrichment Score: 0.19984930238056578
Category	Term	Count	%	PValue	Genes	List Total	Pop Hits	Pop Total	Fold Enrichment	Bonferroni	Benjamini	FDR
GOTERM_CC_FAT	GO:0000267~cell fraction	12	4	0.593445	TDH1, BRO1, IPT1, MCK1, SLG1, HSC82, VPS30, PIL1, PTR2, VPS4, GPT2, VPS8	219	240	4595	1.04909	1	0.958871	99.9993
GOTERM_CC_FAT	GO:0005626~insoluble fraction	10	3.33333	0.650932	TDH1, BRO1, IPT1, SLG1, HSC82, VPS30, PIL1, PTR2, GPT2, VPS8	219	206	4595	1.01853	1	0.967307	99.9999
GOTERM_CC_FAT	GO:0005624~membrane fraction	10	3.33333	0.650932	TDH1, BRO1, IPT1, SLG1, HSC82, VPS30, PIL1, PTR2, GPT2, VPS8	219	206	4595	1.01853	1	0.967307	99.9999
Annotation Cluster 50	Enrichment Score: 0.19221113683129976
Category	Term	Count	%	PValue	Genes	List Total	Pop Hits	Pop Total	Fold Enrichment	Bonferroni	Benjamini	FDR
GOTERM_CC_FAT	GO:0030427~site of polarized growth	13	4.33333	0.437582	ABP1, SLG1, MKK1, SLA1, SSK2, RVS167, POP2, SCS2, BBC1, YAP1802, SMY1, BOI2, HOS3	219	235	4595	1.16069	1	0.920667	99.9489
GOTERM_CC_FAT	GO:0005933~cellular bud	9	3	0.71073	SLG1, MKK1, SSK2, SCS2, YAP1802, SMY1, BOI2, HOS3, SRO7	219	194	4595	0.973379	1	0.979601	100
GOTERM_CC_FAT	GO:0005935~cellular bud neck	6	2	0.852318	SLG1, SSK2, YAP1802, SMY1, BOI2, HOS3	219	151	4595	0.833711	1	0.995407	100
Annotation Cluster 51	Enrichment Score: 0.18403926349764385
Category	Term	Count	%	PValue	Genes	List Total	Pop Hits	Pop Total	Fold Enrichment	Bonferroni	Benjamini	FDR
GOTERM_BP_FAT	GO:0009109~coenzyme catabolic process	3	1	0.518632	CIT1, DUG2, TIM18	247	34	4870	1.7397	1	0.978772	99.999
GOTERM_BP_FAT	GO:0006084~acetyl-CoA metabolic process	3	1	0.518632	CIT1, PDX1, TIM18	247	34	4870	1.7397	1	0.978772	99.999
GOTERM_BP_FAT	GO:0051187~cofactor catabolic process	3	1	0.534377	CIT1, DUG2, TIM18	247	35	4870	1.68999	1	0.980159	99.9994
GOTERM_BP_FAT	GO:0006732~coenzyme metabolic process	6	2	0.880201	CIT1, ADH2, PYC2, DUG2, PDX1, TIM18	247	149	4870	0.793957	1	0.999636	100
GOTERM_BP_FAT	GO:0051186~cofactor metabolic process	7	2.33333	0.949852	CIT1, ADH2, PYC2, DUG2, BIO3, PDX1, TIM18	247	203	4870	0.679883	1	0.999972	100
Annotation Cluster 52	Enrichment Score: 0.1769934088395976
Category	Term	Count	%	PValue	Genes	List Total	Pop Hits	Pop Total	Fold Enrichment	Bonferroni	Benjamini	FDR
GOTERM_BP_FAT	GO:0006790~sulfur metabolic process	7	2.33333	0.393239	STR2, PHO3, DUG2, YGR012W, PET18, MEU1, BIO3	247	100	4870	1.38016	1	0.953643	99.9611
GOTERM_BP_FAT	GO:0006767~water-soluble vitamin metabolic process	3	1	0.854426	PHO3, PET18, BIO3	247	66	4870	0.896209	1	0.999366	100
GOTERM_BP_FAT	GO:0006766~vitamin metabolic process	3	1	0.876371	PHO3, PET18, BIO3	247	70	4870	0.844997	1	0.999603	100
Annotation Cluster 53	Enrichment Score: 0.1578547393548865
Category	Term	Count	%	PValue	Genes	List Total	Pop Hits	Pop Total	Fold Enrichment	Bonferroni	Benjamini	FDR
GOTERM_BP_FAT	GO:0006612~protein targeting to membrane	5	1.66667	0.324745	TOM7, TOM70, SEC72, VPS28, TIM18	247	57	4870	1.72953	1	0.93854	99.7911
GOTERM_BP_FAT	GO:0006839~mitochondrial transport	5	1.66667	0.452302	CTP1, TOM7, TOM70, TIM18, YMC2	247	68	4870	1.44975	1	0.967826	99.9922
GOTERM_BP_FAT	GO:0070585~protein localization in mitochondrion	3	1	0.756793	TOM7, TOM70, TIM18	247	53	4870	1.11603	1	0.996879	100
GOTERM_BP_FAT	GO:0006626~protein targeting to mitochondrion	3	1	0.756793	TOM7, TOM70, TIM18	247	53	4870	1.11603	1	0.996879	100
GOTERM_BP_FAT	GO:0065002~intracellular protein transmembrane transport	4	1.33333	0.846664	TOM7, TOM70, SEC72, TIM18	247	91	4870	0.866664	1	0.99927	100
GOTERM_BP_FAT	GO:0055085~transmembrane transport	10	3.33333	0.89698	PCA1, CTP1, TOM7, TOM70, PHO89, FCY2, SEC72, TIM18, YMC2, ZRT2	247	251	4870	0.785522	1	0.999764	100
GOTERM_BP_FAT	GO:0017038~protein import	5	1.66667	0.901797	MOG1, TOM7, TOM70, MSN5, TIM18	247	130	4870	0.758331	1	0.999789	100
GOTERM_CC_FAT	GO:0044455~mitochondrial membrane part	4	1.33333	0.94762	TOM7, TOM70, TIM18, TAZ1	219	128	4595	0.655679	1	0.999532	100
Annotation Cluster 54	Enrichment Score: 0.1537993087046553
Category	Term	Count	%	PValue	Genes	List Total	Pop Hits	Pop Total	Fold Enrichment	Bonferroni	Benjamini	FDR
GOTERM_CC_FAT	GO:0022627~cytosolic small ribosomal subunit	5	1.66667	0.242233	RPS8A, RPS9A, RPS10B, RPS14B, RPS22A	219	53	4595	1.97941	1	0.849398	97.4094
GOTERM_CC_FAT	GO:0044445~cytosolic part	12	4	0.290103	RPS8A, PFD1, RPS9A, RPL35B, RPS10B, VPS30, RPS14B, RPL34B, HSP42, RPS22A, RPL40A, VPS38	219	190	4595	1.32516	1	0.851767	98.9032
GOTERM_CC_FAT	GO:0005829~cytosol	23	7.66667	0.35157	RPS8A, PFD1, RPS9A, RPL35B, RPS10B, SSK2, RPS14B, PYC2, SNX3, RPL34B, VPS5, HSP42, CKI1, IMH1, RPL40A, MON2, NCS2, VPS30, PET18, FBP26, RPS22A, SRO7, VPS38	219	422	4595	1.14355	1	0.883546	99.6673
GOTERM_CC_FAT	GO:0015935~small ribosomal subunit	6	2	0.387209	RPS8A, RPS9A, RPS10B, MRP21, RPS14B, RPS22A	219	86	4595	1.46384	1	0.904206	99.842
GOTERM_CC_FAT	GO:0022626~cytosolic ribosome	8	2.66667	0.537459	RPS8A, RPS9A, RPL35B, RPS10B, RPS14B, RPL34B, RPS22A, RPL40A	219	145	4595	1.15761	1	0.941833	99.9961
GOTERM_CC_FAT	GO:0005840~ribosome	14	4.66667	0.746623	RPS8A, RPS9A, RPL35B, RPS10B, MRP21, EFT1, RPS14B, LAA1, RPL34B, RPL40A, TMA22, YPL225W, RPS22A, TMA20	219	316	4595	0.929571	1	0.983733	100
GOTERM_CC_FAT	GO:0033279~ribosomal subunit	9	3	0.766548	RPS8A, RPS9A, RPL35B, RPS10B, MRP21, RPS14B, RPL34B, RPS22A, RPL40A	219	205	4595	0.921149	1	0.986659	100
GOTERM_MF_FAT	GO:0003735~structural constituent of ribosome	9	3	0.790844	RPS8A, RPS9A, RPL35B, RPS10B, MRP21, RPS14B, RPL34B, RPS22A, RPL40A	211	199	4190	0.898092	1	0.999973	100
GOTERM_BP_FAT	GO:0000462~maturation of SSU-rRNA from tricistronic rRNA transcript (SSU-rRNA, 5.8S rRNA, LSU-rRNA)	3	1	0.928346	RPS8A, RPS9A, RPS14B	247	83	4870	0.712648	1	0.99992	100
GOTERM_BP_FAT	GO:0030490~maturation of SSU-rRNA	3	1	0.934227	RPS8A, RPS9A, RPS14B	247	85	4870	0.69588	1	0.999937	100
GOTERM_CC_FAT	GO:0030529~ribonucleoprotein complex	22	7.33333	0.944408	RPS8A, RPS9A, RPL35B, RPS10B, MRP21, EFT1, RPS14B, PBP2, LAA1, RPL34B, RPL40A, LIN1, PBP1, TMA22, CCR4, CKB2, POP2, YPL225W, LSM1, NMD2, RPS22A, TMA20	219	590	4595	0.78237	1	0.999528	100
GOTERM_CC_FAT	GO:0030684~preribosome	4	1.33333	0.94762	RPS8A, RPS9A, CKB2, RPS14B	219	128	4595	0.655679	1	0.999532	100
GOTERM_MF_FAT	GO:0005198~structural molecule activity	12	4	0.959862	RPS8A, RPS9A, RPL35B, RPS10B, MRP21, RPS14B, SCS2, RPL34B, SWR1, RPS22A, RPL40A, MPC54	211	338	4190	0.705011	1	1	100
GOTERM_BP_FAT	GO:0016072~rRNA metabolic process	7	2.33333	0.988767	RPS8A, RPS9A, RPA14, HBS1, RPS14B, DOM34, PUS7	247	248	4870	0.556517	1	1	100
GOTERM_BP_FAT	GO:0042254~ribosome biogenesis	9	3	0.997811	RPS8A, RPS9A, RPA14, MSN5, RPS10B, RPS14B, RPL40A, TMA20, PUS7	247	351	4870	0.505554	1	1	100
GOTERM_BP_FAT	GO:0006364~rRNA processing	5	1.66667	0.998505	RPS8A, RPS9A, RPA14, RPS14B, PUS7	247	239	4870	0.412481	1	1	100
GOTERM_BP_FAT	GO:0022613~ribonucleoprotein complex biogenesis	10	3.33333	0.998829	RPS8A, RPS9A, RPA14, MSN5, RPS10B, RPS14B, PBP1, RPL40A, TMA20, PUS7	247	397	4870	0.49664	1	1	100
GOTERM_CC_FAT	GO:0005730~nucleolus	5	1.66667	0.999179	RPS9A, RPA14, CKB2, RPS14B, LSM1	219	269	4595	0.389995	1	1	100
Annotation Cluster 55	Enrichment Score: 0.15019046362602734
Category	Term	Count	%	PValue	Genes	List Total	Pop Hits	Pop Total	Fold Enrichment	Bonferroni	Benjamini	FDR
GOTERM_BP_FAT	GO:0006400~tRNA modification	5	1.66667	0.452302	DUS4, PUS9, TRM9, PUS7, NCS2	247	68	4870	1.44975	1	0.967826	99.9922
GOTERM_BP_FAT	GO:0008033~tRNA processing	7	2.33333	0.457215	LOS1, DUS4, PUS9, PTC1, TRM9, PUS7, NCS2	247	107	4870	1.28987	1	0.968159	99.9932
GOTERM_BP_FAT	GO:0009451~RNA modification	6	2	0.726664	JJJ3, DUS4, PUS9, TRM9, PUS7, NCS2	247	119	4870	0.994114	1	0.995414	100
GOTERM_BP_FAT	GO:0006399~tRNA metabolic process	7	2.33333	0.868046	LOS1, DUS4, PUS9, PTC1, TRM9, PUS7, NCS2	247	170	4870	0.81186	1	0.999551	100
GOTERM_BP_FAT	GO:0034470~ncRNA processing	11	3.66667	0.979084	RPS8A, LOS1, RPS9A, RPA14, RPS14B, DUS4, PUS9, PTC1, TRM9, PUS7, NCS2	247	335	4870	0.647411	1	0.999998	100
GOTERM_BP_FAT	GO:0034660~ncRNA metabolic process	13	4.33333	0.98313	RPS8A, LOS1, RPS9A, RPA14, HBS1, RPS14B, DOM34, DUS4, PUS9, PTC1, TRM9, PUS7, NCS2	247	393	4870	0.652203	1	0.999999	100
Annotation Cluster 56	Enrichment Score: 0.13831583535321623
Category	Term	Count	%	PValue	Genes	List Total	Pop Hits	Pop Total	Fold Enrichment	Bonferroni	Benjamini	FDR
GOTERM_MF_FAT	GO:0003924~GTPase activity	4	1.33333	0.690147	YPT7, HBS1, EFT1, VPS21	211	70	4190	1.13473	1	0.999933	100
GOTERM_MF_FAT	GO:0032561~guanyl ribonucleotide binding	5	1.66667	0.740057	YPT7, HBS1, EFT1, GTR2, VPS21	211	99	4190	1.00292	1	0.999957	100
GOTERM_MF_FAT	GO:0005525~GTP binding	5	1.66667	0.740057	YPT7, HBS1, EFT1, GTR2, VPS21	211	99	4190	1.00292	1	0.999957	100
GOTERM_MF_FAT	GO:0019001~guanyl nucleotide binding	5	1.66667	0.740057	YPT7, HBS1, EFT1, GTR2, VPS21	211	99	4190	1.00292	1	0.999957	100
Annotation Cluster 57	Enrichment Score: 0.122377670235925
Category	Term	Count	%	PValue	Genes	List Total	Pop Hits	Pop Total	Fold Enrichment	Bonferroni	Benjamini	FDR
GOTERM_BP_FAT	GO:0046165~alcohol biosynthetic process	4	1.33333	0.493095	TDH1, KCS1, ADH2, PYC2	247	52	4870	1.51666	1	0.975329	99.9977
GOTERM_BP_FAT	GO:0034637~cellular carbohydrate biosynthetic process	3	1	0.911409	TDH1, KCS1, PYC2	247	78	4870	0.758331	1	0.99985	100
GOTERM_BP_FAT	GO:0016051~carbohydrate biosynthetic process	3	1	0.955484	TDH1, KCS1, PYC2	247	94	4870	0.629253	1	0.999978	100
Annotation Cluster 58	Enrichment Score: 0.11296485393630516
Category	Term	Count	%	PValue	Genes	List Total	Pop Hits	Pop Total	Fold Enrichment	Bonferroni	Benjamini	FDR
GOTERM_BP_FAT	GO:0006839~mitochondrial transport	5	1.66667	0.452302	CTP1, TOM7, TOM70, TIM18, YMC2	247	68	4870	1.44975	1	0.967826	99.9922
GOTERM_CC_FAT	GO:0031966~mitochondrial membrane	14	4.66667	0.738424	CTP1, YPT7, ERG6, TOM7, TOM70, PIL1, YGR012W, YMC2, TAZ1, FIS1, CRC1, VPS21, TIM18, OAC1	219	314	4595	0.935491	1	0.98365	100
GOTERM_CC_FAT	GO:0005740~mitochondrial envelope	14	4.66667	0.843659	CTP1, YPT7, ERG6, TOM7, TOM70, PIL1, YGR012W, YMC2, TAZ1, FIS1, CRC1, VPS21, TIM18, OAC1	219	344	4595	0.853908	1	0.994893	100
GOTERM_CC_FAT	GO:0005743~mitochondrial inner membrane	6	2	0.980366	CTP1, TOM70, CRC1, OAC1, TIM18, YMC2	219	217	4595	0.58014	1	0.99996	100
GOTERM_CC_FAT	GO:0019866~organelle inner membrane	6	2	0.986021	CTP1, TOM70, CRC1, OAC1, TIM18, YMC2	219	227	4595	0.554583	1	0.999979	100
Annotation Cluster 59	Enrichment Score: 0.11081995841762586
Category	Term	Count	%	PValue	Genes	List Total	Pop Hits	Pop Total	Fold Enrichment	Bonferroni	Benjamini	FDR
GOTERM_MF_FAT	GO:0008234~cysteine-type peptidase activity	3	1	0.465289	BRO1, UBP13, RIM13	211	31	4190	1.92172	1	0.999347	99.9844
GOTERM_MF_FAT	GO:0070011~peptidase activity, acting on L-amino acid peptides	7	2.33333	0.871134	BRO1, MKC7, APE3, UBP13, RIM13, PIM1, DUG2	211	172	4190	0.808167	1	0.999996	100
GOTERM_MF_FAT	GO:0008233~peptidase activity	7	2.33333	0.902584	BRO1, MKC7, APE3, UBP13, RIM13, PIM1, DUG2	211	182	4190	0.763762	1	0.999999	100
GOTERM_MF_FAT	GO:0004175~endopeptidase activity	3	1	0.984975	MKC7, RIM13, PIM1	211	119	4190	0.500617	1	1	100
Annotation Cluster 60	Enrichment Score: 0.10928935612618615
Category	Term	Count	%	PValue	Genes	List Total	Pop Hits	Pop Total	Fold Enrichment	Bonferroni	Benjamini	FDR
GOTERM_CC_FAT	GO:0022626~cytosolic ribosome	8	2.66667	0.537459	RPS8A, RPS9A, RPL35B, RPS10B, RPS14B, RPL34B, RPS22A, RPL40A	219	145	4595	1.15761	1	0.941833	99.9961
GOTERM_CC_FAT	GO:0022625~cytosolic large ribosomal subunit	3	1	0.891809	RPL35B, RPL34B, RPL40A	219	78	4595	0.80699	1	0.99796	100
GOTERM_CC_FAT	GO:0015934~large ribosomal subunit	3	1	0.980652	RPL35B, RPL34B, RPL40A	219	120	4595	0.524543	1	0.999957	100
Annotation Cluster 61	Enrichment Score: 0.10423620428721157
Category	Term	Count	%	PValue	Genes	List Total	Pop Hits	Pop Total	Fold Enrichment	Bonferroni	Benjamini	FDR
GOTERM_CC_FAT	GO:0044451~nucleoplasm part	15	5	0.432137	CAF40, RPB9, CPR1, SWI4, IWR1, DEP1, HPR1, HDA2, HDA1, CCR4, SAS5, THP2, POP2, EAF3, CSE2	219	275	4595	1.14446	1	0.920542	99.942
GOTERM_CC_FAT	GO:0005654~nucleoplasm	15	5	0.618327	CAF40, RPB9, CPR1, SWI4, IWR1, DEP1, HPR1, HDA2, HDA1, CCR4, SAS5, THP2, POP2, EAF3, CSE2	219	310	4595	1.01525	1	0.964153	99.9997
GOTERM_CC_FAT	GO:0031981~nuclear lumen	21	7	0.917666	RPS9A, CAF40, RPB9, CPR1, RPS14B, SWI4, IWR1, DEP1, HPR1, LOS1, HDA2, HDA1, RPA14, CCR4, THP2, SAS5, CKB2, POP2, EAF3, LSM1, CSE2	219	545	4595	0.808471	1	0.998828	100
GOTERM_CC_FAT	GO:0043233~organelle lumen	27	9	0.987105	RPS9A, CAF40, MRP21, RPB9, PIM1, RPS14B, CPR1, PDX1, SWI4, IWR1, DEP1, HPR1, CIT1, LOS1, HDA2, HDA1, ETR1, RPA14, CCR4, SAS5, CKB2, THP2, POP2, EAF3, LSM1, CSE2, RUD3	219	783	4595	0.723508	1	0.999981	100
GOTERM_CC_FAT	GO:0070013~intracellular organelle lumen	27	9	0.987105	RPS9A, CAF40, MRP21, RPB9, PIM1, RPS14B, CPR1, PDX1, SWI4, IWR1, DEP1, HPR1, CIT1, LOS1, HDA2, HDA1, ETR1, RPA14, CCR4, SAS5, CKB2, THP2, POP2, EAF3, LSM1, CSE2, RUD3	219	783	4595	0.723508	1	0.999981	100
GOTERM_CC_FAT	GO:0031974~membrane-enclosed lumen	28	9.33333	0.991589	RPS9A, CAF40, MIG1, MRP21, RPB9, PIM1, RPS14B, CPR1, PDX1, SWI4, IWR1, DEP1, HPR1, CIT1, LOS1, HDA2, HDA1, ETR1, RPA14, CCR4, SAS5, CKB2, THP2, POP2, EAF3, LSM1, CSE2, RUD3	219	827	4595	0.710385	1	0.999991	100
Annotation Cluster 62	Enrichment Score: 0.09304784334388817
Category	Term	Count	%	PValue	Genes	List Total	Pop Hits	Pop Total	Fold Enrichment	Bonferroni	Benjamini	FDR
GOTERM_BP_FAT	GO:0006417~regulation of translation	9	3	0.697553	RPS8A, RPS9A, NEW1, HBS1, EFT1, RPS14B, DOM34, NMD2, PBP1	247	180	4870	0.98583	1	0.993745	100
GOTERM_BP_FAT	GO:0010608~posttranscriptional regulation of gene expression	9	3	0.763566	RPS8A, RPS9A, NEW1, HBS1, EFT1, RPS14B, DOM34, NMD2, PBP1	247	192	4870	0.924216	1	0.997077	100
GOTERM_BP_FAT	GO:0032268~regulation of cellular protein metabolic process	9	3	0.805918	RPS8A, RPS9A, NEW1, HBS1, EFT1, RPS14B, DOM34, NMD2, PBP1	247	201	4870	0.882833	1	0.998451	100
GOTERM_BP_FAT	GO:0016072~rRNA metabolic process	7	2.33333	0.988767	RPS8A, RPS9A, RPA14, HBS1, RPS14B, DOM34, PUS7	247	248	4870	0.556517	1	1	100
Annotation Cluster 63	Enrichment Score: 0.09192069001342641
Category	Term	Count	%	PValue	Genes	List Total	Pop Hits	Pop Total	Fold Enrichment	Bonferroni	Benjamini	FDR
GOTERM_MF_FAT	GO:0008270~zinc ion binding	24	8	0.659498	RSF2, APE3, PAN3, JJJ3, MIG1, APN2, RPB9, GAT3, HAL9, DAL81, VPS71, PYC2, CMP2, RIM101, DFG16, ZRT2, VPS8, MAL33, ETR1, ADH2, SPS18, PDR1, VPS27, VPS36	211	488	4190	0.976614	1	0.999878	100
GOTERM_MF_FAT	GO:0043167~ion binding	40	13.3333	0.765223	SPR1, RSF2, APE3, JJJ3, KHA1, MIG1, APN2, DAL81, GAT3, VPS71, PYC2, RIM101, DFG16, TRK1, ETR1, ADH2, IRE1, YBR056W, IZH1, PDR1, VPS36, PCA1, PAN3, GAS4, RPB9, HAL9, BGL2, CMP2, ZRT2, VPS8, MAL33, CCR4, SPS18, POP2, DOM34, PTC4, PTC1, VPS27, TIM18, GEF1	211	851	4190	0.933388	1	0.999964	100
GOTERM_MF_FAT	GO:0043169~cation binding	39	13	0.814685	SPR1, RSF2, APE3, JJJ3, KHA1, MIG1, APN2, DAL81, GAT3, VPS71, PYC2, RIM101, DFG16, TRK1, ETR1, ADH2, IRE1, YBR056W, IZH1, PDR1, VPS36, PCA1, PAN3, GAS4, RPB9, HAL9, BGL2, CMP2, ZRT2, VPS8, MAL33, CCR4, SPS18, POP2, DOM34, PTC4, PTC1, VPS27, TIM18	211	850	4190	0.911124	1	0.99998	100
GOTERM_MF_FAT	GO:0046914~transition metal ion binding	28	9.33333	0.909974	RSF2, APE3, JJJ3, MIG1, APN2, DAL81, GAT3, PYC2, VPS71, RIM101, DFG16, ADH2, ETR1, PDR1, VPS36, PCA1, PAN3, HAL9, RPB9, CMP2, VPS8, MAL33, ZRT2, SPS18, PTC4, PTC1, VPS27, TIM18	211	665	4190	0.836119	1	0.999998	100
GOTERM_MF_FAT	GO:0046872~metal ion binding	35	11.6667	0.927634	RSF2, APE3, JJJ3, KHA1, MIG1, APN2, DAL81, GAT3, VPS71, PYC2, RIM101, DFG16, TRK1, ETR1, ADH2, IRE1, IZH1, PDR1, VPS36, PCA1, PAN3, RPB9, HAL9, CMP2, ZRT2, VPS8, MAL33, CCR4, SPS18, POP2, DOM34, PTC4, PTC1, VPS27, TIM18	211	830	4190	0.837378	1	0.999999	100
Annotation Cluster 64	Enrichment Score: 0.0887526182034987
Category	Term	Count	%	PValue	Genes	List Total	Pop Hits	Pop Total	Fold Enrichment	Bonferroni	Benjamini	FDR
GOTERM_BP_FAT	GO:0006487~protein amino acid N-linked glycosylation	3	1	0.706273	KTR4, OST6, ALG5	247	48	4870	1.23229	1	0.994348	100
GOTERM_BP_FAT	GO:0009101~glycoprotein biosynthetic process	4	1.33333	0.76287	HOC1, KTR4, OST6, ALG5	247	78	4870	1.01111	1	0.997115	100
GOTERM_BP_FAT	GO:0009100~glycoprotein metabolic process	4	1.33333	0.770434	HOC1, KTR4, OST6, ALG5	247	79	4870	0.998309	1	0.99734	100
GOTERM_BP_FAT	GO:0006486~protein amino acid glycosylation	3	1	0.89079	KTR4, OST6, ALG5	247	73	4870	0.810271	1	0.999725	100
GOTERM_BP_FAT	GO:0043413~biopolymer glycosylation	3	1	0.89079	KTR4, OST6, ALG5	247	73	4870	0.810271	1	0.999725	100
GOTERM_BP_FAT	GO:0070085~glycosylation	3	1	0.89079	KTR4, OST6, ALG5	247	73	4870	0.810271	1	0.999725	100
Annotation Cluster 65	Enrichment Score: 0.06984695812998129
Category	Term	Count	%	PValue	Genes	List Total	Pop Hits	Pop Total	Fold Enrichment	Bonferroni	Benjamini	FDR
GOTERM_BP_FAT	GO:0019236~response to pheromone	6	2	0.618974	HOG1, PLP1, CCW12, CMP2, SPO14, BEM4	247	105	4870	1.12666	1	0.989283	100
GOTERM_BP_FAT	GO:0000749~response to pheromone during conjugation with cellular fusion	3	1	0.871189	CCW12, CMP2, SPO14	247	69	4870	0.857243	1	0.999564	100
GOTERM_BP_FAT	GO:0000747~conjugation with cellular fusion	3	1	0.985473	CCW12, CMP2, SPO14	247	119	4870	0.497057	1	0.999999	100
GOTERM_BP_FAT	GO:0000746~conjugation	3	1	0.988969	CCW12, CMP2, SPO14	247	125	4870	0.473198	1	1	100
Annotation Cluster 66	Enrichment Score: 0.06419908557217638
Category	Term	Count	%	PValue	Genes	List Total	Pop Hits	Pop Total	Fold Enrichment	Bonferroni	Benjamini	FDR
GOTERM_MF_FAT	GO:0005096~GTPase activator activity	3	1	0.762356	GYP1, SPS18, BEM4	211	54	4190	1.10321	1	0.999968	100
GOTERM_MF_FAT	GO:0030695~GTPase regulator activity	5	1.66667	0.805016	GYP1, SPS18, BEM4, SRO7, MON2	211	109	4190	0.910909	1	0.999976	100
GOTERM_MF_FAT	GO:0060589~nucleoside-triphosphatase regulator activity	5	1.66667	0.892116	GYP1, SPS18, BEM4, SRO7, MON2	211	128	4190	0.775696	1	0.999998	100
GOTERM_MF_FAT	GO:0005083~small GTPase regulator activity	3	1	0.905499	GYP1, SPS18, SRO7	211	77	4190	0.773681	1	0.999998	100
GOTERM_MF_FAT	GO:0008047~enzyme activator activity	3	1	0.963236	GYP1, SPS18, BEM4	211	99	4190	0.601752	1	1	100
Annotation Cluster 67	Enrichment Score: 0.026712795391358013
Category	Term	Count	%	PValue	Genes	List Total	Pop Hits	Pop Total	Fold Enrichment	Bonferroni	Benjamini	FDR
GOTERM_BP_FAT	GO:0000278~mitotic cell cycle	14	4.66667	0.79506	MCK1, MIH1, GID8, SWI4, PIN4, DCR2, CLB1, RSC1, CCR4, CKB2, SAP155, DOM34, CSE2, HOS3	247	309	4870	0.893309	1	0.998177	100
GOTERM_BP_FAT	GO:0048285~organelle fission	6	2	0.972119	MCK1, FIS1, MIH1, DOM34, CLB1, CSE2	247	194	4870	0.609792	1	0.999995	100
GOTERM_BP_FAT	GO:0007067~mitosis	5	1.66667	0.981015	MCK1, MIH1, DOM34, CLB1, CSE2	247	176	4870	0.560131	1	0.999998	100
GOTERM_BP_FAT	GO:0000087~M phase of mitotic cell cycle	5	1.66667	0.982408	MCK1, MIH1, DOM34, CLB1, CSE2	247	178	4870	0.553837	1	0.999999	100
GOTERM_BP_FAT	GO:0000280~nuclear division	5	1.66667	0.987073	MCK1, MIH1, DOM34, CLB1, CSE2	247	186	4870	0.530016	1	0.999999	100
Annotation Cluster 68	Enrichment Score: 0.024874650568563722
Category	Term	Count	%	PValue	Genes	List Total	Pop Hits	Pop Total	Fold Enrichment	Bonferroni	Benjamini	FDR
GOTERM_BP_FAT	GO:0006461~protein complex assembly	10	3.33333	0.869043	PFD1, ADY3, SSP1, OST6, HSC82, PIM1, HAL9, YAP1802, VPS4, TAZ1	247	241	4870	0.818116	1	0.99955	100
GOTERM_BP_FAT	GO:0070271~protein complex biogenesis	10	3.33333	0.869043	PFD1, ADY3, SSP1, OST6, HSC82, PIM1, HAL9, YAP1802, VPS4, TAZ1	247	241	4870	0.818116	1	0.99955	100
GOTERM_BP_FAT	GO:0043933~macromolecular complex subunit organization	20	6.66667	0.954147	PFD1, ADY3, PIM1, HAL9, RPS14B, VPS71, VPS4, SWC3, VPS72, PBP1, RSC1, TAZ1, SSP1, MSN5, OST6, HBS1, HSC82, YAP1802, LSM1, SWR1	247	519	4870	0.759792	1	0.999978	100
GOTERM_BP_FAT	GO:0043623~cellular protein complex assembly	4	1.33333	0.95476	PFD1, HSC82, PIM1, YAP1802	247	124	4870	0.636019	1	0.999978	100
GOTERM_BP_FAT	GO:0065003~macromolecular complex assembly	13	4.33333	0.986141	PFD1, ADY3, SSP1, OST6, HSC82, HAL9, PIM1, RPS14B, YAP1802, VPS4, LSM1, PBP1, TAZ1	247	400	4870	0.640789	1	0.999999	100
GOTERM_BP_FAT	GO:0034621~cellular macromolecular complex subunit organization	14	4.66667	0.988253	PFD1, PIM1, RPS14B, VPS71, SWC3, PBP1, VPS72, RSC1, MSN5, HBS1, HSC82, YAP1802, LSM1, SWR1	247	431	4870	0.640446	1	1	100
GOTERM_BP_FAT	GO:0034622~cellular macromolecular complex assembly	7	2.33333	0.998798	PFD1, HSC82, PIM1, RPS14B, YAP1802, LSM1, PBP1	247	308	4870	0.448105	1	1	100
Annotation Cluster 69	Enrichment Score: 0.009652996726625214
Category	Term	Count	%	PValue	Genes	List Total	Pop Hits	Pop Total	Fold Enrichment	Bonferroni	Benjamini	FDR
GOTERM_BP_FAT	GO:0045333~cellular respiration	4	1.33333	0.947171	CIT1, ETR1, TIM18, TAZ1	247	120	4870	0.65722	1	0.999967	100
GOTERM_BP_FAT	GO:0009060~aerobic respiration	3	1	0.968728	CIT1, ETR1, TIM18	247	102	4870	0.5799	1	0.999993	100
GOTERM_BP_FAT	GO:0015980~energy derivation by oxidation of organic compounds	5	1.66667	0.982408	CIT1, ETR1, ADH2, TIM18, TAZ1	247	178	4870	0.553837	1	0.999999	100
GOTERM_BP_FAT	GO:0055114~oxidation reduction	10	3.33333	0.994689	TDH1, ALD2, ERG24, CIT1, ETR1, ADH2, DUS4, PRO2, YDL114W, TAZ1	247	353	4870	0.558544	1	1	100
GOTERM_BP_FAT	GO:0006091~generation of precursor metabolites and energy	6	2	0.997989	TDH1, CIT1, ETR1, ADH2, TIM18, TAZ1	247	264	4870	0.448105	1	1	100
Annotation Cluster 70	Enrichment Score: 0.008753231329551928
Category	Term	Count	%	PValue	Genes	List Total	Pop Hits	Pop Total	Fold Enrichment	Bonferroni	Benjamini	FDR
GOTERM_MF_FAT	GO:0032553~ribonucleotide binding	29	9.66667	0.970509	MLH2, PYC2, KIN2, DCR2, CKI1, IRE1, GTR2, PDR5, PCA1, KCS1, MCK1, YPT7, PAN3, SPS1, SSK2, PIM1, EFT1, VPS4, YGL034C, KKQ8, HOG1, MKK1, NEW1, HSC82, HBS1, VPS21, SMY1, FBP26, SWR1	211	747	4190	0.770919	1	1	100
GOTERM_MF_FAT	GO:0032555~purine ribonucleotide binding	29	9.66667	0.970509	MLH2, PYC2, KIN2, DCR2, CKI1, IRE1, GTR2, PDR5, PCA1, KCS1, MCK1, YPT7, PAN3, SPS1, SSK2, PIM1, EFT1, VPS4, YGL034C, KKQ8, HOG1, MKK1, NEW1, HSC82, HBS1, VPS21, SMY1, FBP26, SWR1	211	747	4190	0.770919	1	1	100
GOTERM_MF_FAT	GO:0001883~purine nucleoside binding	26	8.66667	0.979374	MLH2, PYC2, KIN2, DCR2, CKI1, IRE1, GTR2, PDR5, PCA1, KCS1, MCK1, PAN3, SPS1, SSK2, PIM1, VPS4, YGL034C, KKQ8, HOG1, MKK1, NEW1, HSC82, DUS4, SMY1, FBP26, SWR1	211	696	4190	0.741815	1	1	100
GOTERM_MF_FAT	GO:0017076~purine nucleotide binding	30	10	0.979451	MLH2, PYC2, KIN2, DCR2, CKI1, IRE1, GTR2, PDR5, PCA1, KCS1, MCK1, YPT7, PAN3, SPS1, SSK2, PIM1, EFT1, VPS4, YGL034C, HOG1, KKQ8, MKK1, NEW1, HSC82, HBS1, VPS21, DUS4, SMY1, FBP26, SWR1	211	787	4190	0.756969	1	1	100
GOTERM_MF_FAT	GO:0005524~ATP binding	24	8	0.979819	PCA1, KCS1, MCK1, SPS1, PAN3, SSK2, PIM1, MLH2, PYC2, VPS4, KIN2, DCR2, YGL034C, CKI1, HOG1, KKQ8, MKK1, NEW1, HSC82, IRE1, SMY1, SWR1, FBP26, PDR5	211	651	4190	0.732086	1	1	100
GOTERM_MF_FAT	GO:0032559~adenyl ribonucleotide binding	24	8	0.98071	PCA1, KCS1, MCK1, SPS1, PAN3, SSK2, PIM1, MLH2, PYC2, VPS4, KIN2, DCR2, YGL034C, CKI1, HOG1, KKQ8, MKK1, NEW1, HSC82, IRE1, SMY1, SWR1, FBP26, PDR5	211	653	4190	0.729843	1	1	100
GOTERM_MF_FAT	GO:0001882~nucleoside binding	26	8.66667	0.981528	MLH2, PYC2, KIN2, DCR2, CKI1, IRE1, GTR2, PDR5, PCA1, KCS1, MCK1, PAN3, SPS1, SSK2, PIM1, VPS4, YGL034C, KKQ8, HOG1, MKK1, NEW1, HSC82, DUS4, SMY1, FBP26, SWR1	211	701	4190	0.736524	1	1	100
GOTERM_MF_FAT	GO:0030554~adenyl nucleotide binding	25	8.33333	0.986896	MLH2, PYC2, KIN2, DCR2, CKI1, IRE1, PDR5, KCS1, PCA1, MCK1, PAN3, SPS1, SSK2, PIM1, VPS4, YGL034C, KKQ8, HOG1, MKK1, NEW1, HSC82, DUS4, SMY1, SWR1, FBP26	211	693	4190	0.716372	1	1	100
GOTERM_MF_FAT	GO:0000166~nucleotide binding	33	11	0.991813	MLH2, PYC2, KIN2, DCR2, PIN4, CKI1, TDH1, IRE1, GTR2, PDR5, PCA1, KCS1, MCK1, YPT7, PAN3, SPS1, SSK2, EFT1, PIM1, VPS4, YGL034C, HOG1, KKQ8, MKK1, NEW1, HSC82, HBS1, VPS21, DUS4, SMY1, FBP26, SWR1, PRO2	211	897	4190	0.730555	1	1	100
Annotation Cluster 71	Enrichment Score: 0.007840775385012039
Category	Term	Count	%	PValue	Genes	List Total	Pop Hits	Pop Total	Fold Enrichment	Bonferroni	Benjamini	FDR
GOTERM_BP_FAT	GO:0006006~glucose metabolic process	3	1	0.965824	TDH1, PYC2, FBP26	247	100	4870	0.591498	1	0.99999	100
GOTERM_BP_FAT	GO:0019318~hexose metabolic process	3	1	0.987337	TDH1, PYC2, FBP26	247	122	4870	0.484834	1	0.999999	100
GOTERM_BP_FAT	GO:0005996~monosaccharide metabolic process	3	1	0.993376	TDH1, PYC2, FBP26	247	136	4870	0.434925	1	1	100

## Sheet: Revigo
Category	Term	PValue
GOTERM_CC_FAT	GO:0005768	4.94885e-12
GOTERM_BP_FAT	GO:0016192	1.76001e-07
GOTERM_BP_FAT	GO:0016192	1.76001e-07
GOTERM_CC_FAT	GO:0044440	3.25123e-07
GOTERM_BP_FAT	GO:0007034	4.59814e-07
GOTERM_BP_FAT	GO:0007034	4.59814e-07
GOTERM_BP_FAT	GO:0016197	1.97248e-06
GOTERM_BP_FAT	GO:0045184	2.21337e-05
GOTERM_BP_FAT	GO:0015031	3.25028e-05
GOTERM_BP_FAT	GO:0008104	7.56438e-05
GOTERM_BP_FAT	GO:0006623	7.76132e-05
GOTERM_BP_FAT	GO:0046907	0.000122126
GOTERM_MF_FAT	GO:0008565	0.000237268
GOTERM_BP_FAT	GO:0045053	0.00029096
GOTERM_CC_FAT	GO:0005794	0.00037449
GOTERM_BP_FAT	GO:0034067	0.000434084
GOTERM_MF_FAT	GO:0004535	0.000478353
GOTERM_CC_FAT	GO:0000785	0.00111605
GOTERM_BP_FAT	GO:0045324	0.0018237
GOTERM_BP_FAT	GO:0000433	0.00227301
GOTERM_BP_FAT	GO:0000437	0.00227301
GOTERM_BP_FAT	GO:0045014	0.00227301
GOTERM_BP_FAT	GO:0043162	0.00261906
GOTERM_BP_FAT	GO:0043162	0.00261906
GOTERM_MF_FAT	GO:0035091	0.00266695
GOTERM_CC_FAT	GO:0000812	0.00338638
GOTERM_MF_FAT	GO:0005543	0.0038253
GOTERM_BP_FAT	GO:0000430	0.00382991
GOTERM_BP_FAT	GO:0045013	0.00382991
GOTERM_BP_FAT	GO:0034613	0.00430806
GOTERM_BP_FAT	GO:0000122	0.00451507
GOTERM_BP_FAT	GO:0000122	0.00451507
GOTERM_MF_FAT	GO:0004721	0.00493559
GOTERM_BP_FAT	GO:0046015	0.00590065
GOTERM_BP_FAT	GO:0000429	0.00590065
GOTERM_CC_FAT	GO:0000790	0.00634148
GOTERM_CC_FAT	GO:0000790	0.00634148
GOTERM_CC_FAT	GO:0000814	0.00651219
GOTERM_BP_FAT	GO:0006886	0.00653105
GOTERM_BP_FAT	GO:0070727	0.00715699
GOTERM_BP_FAT	GO:0030435	0.00715982
GOTERM_BP_FAT	GO:0043934	0.00715982
GOTERM_BP_FAT	GO:0032507	0.00737198
GOTERM_BP_FAT	GO:0006338	0.00807201
GOTERM_BP_FAT	GO:0010324	0.00822922
GOTERM_BP_FAT	GO:0045185	0.00848164
GOTERM_CC_FAT	GO:0005795	0.00891611
GOTERM_MF_FAT	GO:0008289	0.00933738
GOTERM_BP_FAT	GO:0016575	0.0102166
GOTERM_BP_FAT	GO:0048193	0.0109402
GOTERM_BP_FAT	GO:0051651	0.011052
GOTERM_BP_FAT	GO:0034293	0.0110555
GOTERM_BP_FAT	GO:0030437	0.0110555
GOTERM_BP_FAT	GO:0043935	0.0110555
GOTERM_MF_FAT	GO:0016791	0.0115038
GOTERM_BP_FAT	GO:0006892	0.0115182
GOTERM_BP_FAT	GO:0043486	0.0117275
GOTERM_CC_FAT	GO:0030123	0.0126176
GOTERM_BP_FAT	GO:0016044	0.0131788
GOTERM_BP_FAT	GO:0006357	0.0131788
GOTERM_BP_FAT	GO:0007584	0.0135051
GOTERM_BP_FAT	GO:0031124	0.0141299
GOTERM_CC_FAT	GO:0048475	0.0149012
GOTERM_CC_FAT	GO:0030117	0.0149012
GOTERM_BP_FAT	GO:0006476	0.0159482
GOTERM_BP_FAT	GO:0051235	0.0177602
GOTERM_CC_FAT	GO:0016585	0.018498
GOTERM_CC_FAT	GO:0016585	0.018498
GOTERM_CC_FAT	GO:0030904	0.0203752
GOTERM_CC_FAT	GO:0031902	0.0203752
GOTERM_CC_FAT	GO:0034449	0.0203752
GOTERM_BP_FAT	GO:0006897	0.0207096
GOTERM_BP_FAT	GO:0031327	0.0231976
GOTERM_BP_FAT	GO:0009890	0.0252858
GOTERM_MF_FAT	GO:0016796	0.0255969
GOTERM_BP_FAT	GO:0045449	0.027253
GOTERM_MF_FAT	GO:0004527	0.0284271
GOTERM_MF_FAT	GO:0032266	0.0295878
GOTERM_BP_FAT	GO:0006470	0.0296342
GOTERM_BP_FAT	GO:0006644	0.0296951
GOTERM_BP_FAT	GO:0050801	0.0318616
GOTERM_BP_FAT	GO:0007089	0.0333089
GOTERM_BP_FAT	GO:0048878	0.0333546
GOTERM_MF_FAT	GO:0033558	0.0338832
GOTERM_MF_FAT	GO:0004407	0.0338832
GOTERM_BP_FAT	GO:0045990	0.0369048
GOTERM_BP_FAT	GO:0031670	0.0369048
GOTERM_BP_FAT	GO:0019637	0.0369119
GOTERM_BP_FAT	GO:0051329	0.0382021
GOTERM_MF_FAT	GO:0008408	0.0385229
GOTERM_CC_FAT	GO:0031968	0.0393602
GOTERM_CC_FAT	GO:0005628	0.0412585
GOTERM_CC_FAT	GO:0042763	0.0412585
GOTERM_CC_FAT	GO:0042764	0.0412585
GOTERM_CC_FAT	GO:0019867	0.0416266
GOTERM_BP_FAT	GO:0008610	0.0424127
GOTERM_CC_FAT	GO:0030119	0.0437849
GOTERM_BP_FAT	GO:0010526	0.0490707
GOTERM_BP_FAT	GO:0010529	0.0490707
GOTERM_BP_FAT	GO:0009272	0.0492191
GOTERM_BP_FAT	GO:0016568	0.0495207
GOTERM_BP_FAT	GO:0016568	0.0495207
GOTERM_BP_FAT	GO:0051325	0.0499707
GOTERM_MF_FAT	GO:0000175	0.0501926
GOTERM_BP_FAT	GO:0045934	0.051281
GOTERM_BP_FAT	GO:0051172	0.051281
GOTERM_BP_FAT	GO:0010558	0.051281
GOTERM_BP_FAT	GO:0006325	0.0530101
GOTERM_MF_FAT	GO:0019213	0.0545147
GOTERM_BP_FAT	GO:0006605	0.0562478
GOTERM_BP_FAT	GO:0010525	0.0585357
GOTERM_BP_FAT	GO:0010528	0.0636331
GOTERM_CC_FAT	GO:0030015	0.0647238
GOTERM_BP_FAT	GO:0008654	0.0656093
GOTERM_BP_FAT	GO:0006368	0.0659923
GOTERM_CC_FAT	GO:0000118	0.0687471
GOTERM_BP_FAT	GO:0016481	0.068986
GOTERM_CC_FAT	GO:0005741	0.0762245
GOTERM_BP_FAT	GO:0010629	0.0764761
GOTERM_BP_FAT	GO:0031123	0.0783362
GOTERM_BP_FAT	GO:0006354	0.0805171
GOTERM_BP_FAT	GO:0003006	0.0813348
GOTERM_BP_FAT	GO:0030036	0.082086
GOTERM_BP_FAT	GO:0043044	0.0825307
GOTERM_CC_FAT	GO:0005770	0.0835152
GOTERM_CC_FAT	GO:0031410	0.0843526
GOTERM_MF_FAT	GO:0016896	0.084916
GOTERM_BP_FAT	GO:0006355	0.0857337
GOTERM_BP_FAT	GO:0045859	0.0900076
GOTERM_BP_FAT	GO:0032583	0.0900076
GOTERM_BP_FAT	GO:0051174	0.0927132
GOTERM_BP_FAT	GO:0019220	0.0927132
GOTERM_MF_FAT	GO:0004532	0.0948475
GOTERM_CC_FAT	GO:0030864	0.096442
GOTERM_CC_FAT	GO:0030863	0.096442
GOTERM_BP_FAT	GO:0031570	0.0966456
GOTERM_BP_FAT	GO:0043549	0.0977978
GOTERM_CC_FAT	GO:0031982	0.0985413
GOTERM_BP_FAT	GO:0045892	0.0998462
GOTERM_BP_FAT	GO:0051253	0.103235
GOTERM_BP_FAT	GO:0051252	0.10346
GOTERM_BP_FAT	GO:0022413	0.106693
GOTERM_BP_FAT	GO:0030029	0.106911
GOTERM_BP_FAT	GO:0007243	0.10719
GOTERM_BP_FAT	GO:0055065	0.10719
GOTERM_BP_FAT	GO:0006875	0.10719
GOTERM_BP_FAT	GO:0055065	0.10719
GOTERM_BP_FAT	GO:0006875	0.10719
GOTERM_BP_FAT	GO:0043193	0.10719
GOTERM_BP_FAT	GO:0016311	0.112929
GOTERM_BP_FAT	GO:0000086	0.114279
GOTERM_BP_FAT	GO:0051338	0.114279
GOTERM_BP_FAT	GO:0031667	0.114465
GOTERM_CC_FAT	GO:0030014	0.124001
GOTERM_CC_FAT	GO:0030479	0.124666
GOTERM_BP_FAT	GO:0042592	0.127055
GOTERM_BP_FAT	GO:0009991	0.12717
GOTERM_CC_FAT	GO:0030176	0.136182
GOTERM_BP_FAT	GO:0051327	0.136813
GOTERM_BP_FAT	GO:0007126	0.136813
GOTERM_BP_FAT	GO:0033365	0.14454
GOTERM_BP_FAT	GO:0033365	0.14454
GOTERM_MF_FAT	GO:0016811	0.147401
GOTERM_BP_FAT	GO:0009628	0.148876
GOTERM_CC_FAT	GO:0005773	0.153204
GOTERM_BP_FAT	GO:0010551	0.153338
GOTERM_CC_FAT	GO:0031985	0.157092
GOTERM_CC_FAT	GO:0031984	0.157092
GOTERM_BP_FAT	GO:0042325	0.160231
GOTERM_BP_FAT	GO:0019953	0.160786
GOTERM_BP_FAT	GO:0042546	0.161483
GOTERM_BP_FAT	GO:0051321	0.162194
GOTERM_BP_FAT	GO:0006896	0.165725
GOTERM_BP_FAT	GO:0006873	0.167735
GOTERM_BP_FAT	GO:0055082	0.167735
GOTERM_BP_FAT	GO:0016237	0.170138
GOTERM_MF_FAT	GO:0051020	0.171403
GOTERM_MF_FAT	GO:0017016	0.171403
GOTERM_MF_FAT	GO:0031267	0.171403
GOTERM_BP_FAT	GO:0010605	0.176571
GOTERM_BP_FAT	GO:0042244	0.180255
GOTERM_BP_FAT	GO:0030476	0.180255
GOTERM_BP_FAT	GO:0070591	0.180255
GOTERM_BP_FAT	GO:0070590	0.180255
GOTERM_CC_FAT	GO:0031227	0.181884
GOTERM_MF_FAT	GO:0003755	0.189764
GOTERM_MF_FAT	GO:0016859	0.189764
GOTERM_BP_FAT	GO:0070726	0.190567
GOTERM_CC_FAT	GO:0031228	0.19159
GOTERM_CC_FAT	GO:0030173	0.19159
GOTERM_CC_FAT	GO:0031301	0.201889
GOTERM_BP_FAT	GO:0010552	0.210885
GOTERM_BP_FAT	GO:0045944	0.21746
GOTERM_MF_FAT	GO:0046873	0.218387
GOTERM_BP_FAT	GO:0006887	0.222545
GOTERM_BP_FAT	GO:0006511	0.223637
GOTERM_BP_FAT	GO:0019725	0.225372
GOTERM_BP_FAT	GO:0007266	0.229838
GOTERM_CC_FAT	GO:0030135	0.230171
GOTERM_BP_FAT	GO:0006820	0.231361
GOTERM_MF_FAT	GO:0003700	0.234198
GOTERM_BP_FAT	GO:0032505	0.235161
GOTERM_CC_FAT	GO:0012505	0.235471
GOTERM_BP_FAT	GO:0007039	0.237901
GOTERM_CC_FAT	GO:0000323	0.239043
GOTERM_CC_FAT	GO:0000322	0.239043
GOTERM_CC_FAT	GO:0000324	0.239043
GOTERM_CC_FAT	GO:0022627	0.242233
GOTERM_CC_FAT	GO:0008023	0.244815
GOTERM_CC_FAT	GO:0015629	0.245997
GOTERM_BP_FAT	GO:0042770	0.248898
GOTERM_BP_FAT	GO:0000077	0.248898
GOTERM_CC_FAT	GO:0043332	0.251196
GOTERM_CC_FAT	GO:0031300	0.251196
GOTERM_BP_FAT	GO:0070783	0.258023
GOTERM_BP_FAT	GO:0006468	0.261505
GOTERM_MF_FAT	GO:0008509	0.265017
GOTERM_CC_FAT	GO:0044454	0.265398
GOTERM_BP_FAT	GO:0006796	0.266806
GOTERM_BP_FAT	GO:0046467	0.268004
GOTERM_BP_FAT	GO:0030148	0.268004
GOTERM_MF_FAT	GO:0019899	0.268805
GOTERM_CC_FAT	GO:0044448	0.27338
GOTERM_BP_FAT	GO:0032940	0.278508
GOTERM_BP_FAT	GO:0046903	0.278508
GOTERM_BP_FAT	GO:0007163	0.281312
GOTERM_BP_FAT	GO:0015698	0.287104
GOTERM_CC_FAT	GO:0044463	0.288451
GOTERM_CC_FAT	GO:0044445	0.290103
GOTERM_BP_FAT	GO:0030163	0.290969
GOTERM_BP_FAT	GO:0006793	0.292136
GOTERM_BP_FAT	GO:0006457	0.295474
GOTERM_CC_FAT	GO:0016023	0.29606
GOTERM_CC_FAT	GO:0031988	0.29606
GOTERM_BP_FAT	GO:0022403	0.29839
GOTERM_BP_FAT	GO:0030003	0.303624
GOTERM_CC_FAT	GO:0000932	0.316356
GOTERM_MF_FAT	GO:0003682	0.322395
GOTERM_BP_FAT	GO:0044257	0.323323
GOTERM_BP_FAT	GO:0006612	0.324745
GOTERM_BP_FAT	GO:0000080	0.325098
GOTERM_BP_FAT	GO:0051318	0.325098
GOTERM_CC_FAT	GO:0042995	0.326907
GOTERM_CC_FAT	GO:0005937	0.326907
GOTERM_BP_FAT	GO:0030010	0.328334
GOTERM_BP_FAT	GO:0006405	0.329135
GOTERM_BP_FAT	GO:0055080	0.336644
GOTERM_BP_FAT	GO:0050657	0.336644
GOTERM_BP_FAT	GO:0050658	0.336644
GOTERM_BP_FAT	GO:0051236	0.336644
GOTERM_BP_FAT	GO:0048610	0.343348
GOTERM_BP_FAT	GO:0001300	0.343911
GOTERM_BP_FAT	GO:0030447	0.344983
GOTERM_BP_FAT	GO:0031669	0.348084
GOTERM_CC_FAT	GO:0005829	0.35157
GOTERM_BP_FAT	GO:0006366	0.35582
GOTERM_BP_FAT	GO:0034728	0.359769
GOTERM_BP_FAT	GO:0000902	0.360547
GOTERM_BP_FAT	GO:0044265	0.36104
GOTERM_MF_FAT	GO:0004672	0.364818
GOTERM_BP_FAT	GO:0006811	0.365282
GOTERM_BP_FAT	GO:0015931	0.365333
GOTERM_BP_FAT	GO:0009057	0.368497
GOTERM_BP_FAT	GO:0000288	0.371095
GOTERM_BP_FAT	GO:0031668	0.37145
GOTERM_BP_FAT	GO:0045893	0.373135
GOTERM_CC_FAT	GO:0005774	0.374022
GOTERM_CC_FAT	GO:0015935	0.387209
GOTERM_BP_FAT	GO:0006790	0.393239
GOTERM_BP_FAT	GO:0006790	0.393239
GOTERM_CC_FAT	GO:0044427	0.397561
GOTERM_BP_FAT	GO:0051276	0.397845
GOTERM_BP_FAT	GO:0007264	0.399738
GOTERM_BP_FAT	GO:0051254	0.41228
GOTERM_BP_FAT	GO:0009084	0.417167
GOTERM_BP_FAT	GO:0006508	0.423719
GOTERM_BP_FAT	GO:0009309	0.427941
GOTERM_CC_FAT	GO:0044437	0.429397
GOTERM_CC_FAT	GO:0042175	0.430616
GOTERM_CC_FAT	GO:0044451	0.432137
GOTERM_CC_FAT	GO:0044451	0.432137
GOTERM_CC_FAT	GO:0030427	0.437582
GOTERM_CC_FAT	GO:0030427	0.437582
GOTERM_BP_FAT	GO:0000082	0.440059
GOTERM_BP_FAT	GO:0007010	0.441045
GOTERM_CC_FAT	GO:0005938	0.445155
GOTERM_CC_FAT	GO:0030133	0.451254
GOTERM_BP_FAT	GO:0006839	0.452302
GOTERM_BP_FAT	GO:0006400	0.452302
GOTERM_BP_FAT	GO:0006839	0.452302
GOTERM_CC_FAT	GO:0030134	0.452983
GOTERM_CC_FAT	GO:0000228	0.454205
GOTERM_BP_FAT	GO:0008033	0.457215
GOTERM_BP_FAT	GO:0030005	0.463617
GOTERM_BP_FAT	GO:0055066	0.463617
GOTERM_MF_FAT	GO:0008234	0.465289
GOTERM_BP_FAT	GO:0001403	0.466866
GOTERM_MF_FAT	GO:0004674	0.470949
GOTERM_BP_FAT	GO:0051603	0.479634
GOTERM_BP_FAT	GO:0006281	0.479634
GOTERM_BP_FAT	GO:0046474	0.480057
GOTERM_CC_FAT	GO:0030120	0.484759
GOTERM_MF_FAT	GO:0008092	0.49098
GOTERM_BP_FAT	GO:0046165	0.493095
GOTERM_BP_FAT	GO:0006403	0.495582
GOTERM_CC_FAT	GO:0009277	0.500179
GOTERM_BP_FAT	GO:0006974	0.50153
GOTERM_BP_FAT	GO:0045017	0.50597
GOTERM_BP_FAT	GO:0046394	0.506649
GOTERM_BP_FAT	GO:0016053	0.506649
GOTERM_CC_FAT	GO:0030662	0.515371
GOTERM_CC_FAT	GO:0012506	0.515371
GOTERM_CC_FAT	GO:0030659	0.515371
GOTERM_BP_FAT	GO:0006665	0.518632
GOTERM_BP_FAT	GO:0006643	0.518632
GOTERM_BP_FAT	GO:0009109	0.518632
GOTERM_BP_FAT	GO:0006084	0.518632
GOTERM_BP_FAT	GO:0008652	0.519945
GOTERM_BP_FAT	GO:0008652	0.519945
GOTERM_CC_FAT	GO:0005789	0.520698
GOTERM_BP_FAT	GO:0010557	0.5214
GOTERM_BP_FAT	GO:0030004	0.534377
GOTERM_BP_FAT	GO:0007265	0.534377
GOTERM_BP_FAT	GO:0051187	0.534377
GOTERM_CC_FAT	GO:0022626	0.537459
GOTERM_CC_FAT	GO:0022626	0.537459
GOTERM_BP_FAT	GO:0019941	0.546836
GOTERM_BP_FAT	GO:0031328	0.548077
GOTERM_BP_FAT	GO:0009891	0.548077
GOTERM_BP_FAT	GO:0040007	0.551746
GOTERM_MF_FAT	GO:0004518	0.556064
GOTERM_BP_FAT	GO:0016570	0.556784
GOTERM_BP_FAT	GO:0016569	0.556784
GOTERM_BP_FAT	GO:0033554	0.563108
GOTERM_BP_FAT	GO:0000097	0.564797
GOTERM_CC_FAT	GO:0030312	0.570994
GOTERM_CC_FAT	GO:0005618	0.570994
GOTERM_BP_FAT	GO:0006650	0.571267
GOTERM_BP_FAT	GO:0006401	0.575064
GOTERM_MF_FAT	GO:0015082	0.575269
GOTERM_MF_FAT	GO:0004540	0.577267
GOTERM_BP_FAT	GO:0010498	0.581369
GOTERM_BP_FAT	GO:0043161	0.581369
GOTERM_MF_FAT	GO:0043565	0.583737
GOTERM_CC_FAT	GO:0000267	0.593445
GOTERM_BP_FAT	GO:0055067	0.593769
GOTERM_BP_FAT	GO:0022402	0.596395
GOTERM_MF_FAT	GO:0019842	0.597165
GOTERM_BP_FAT	GO:0051028	0.601159
GOTERM_BP_FAT	GO:0051168	0.603173
GOTERM_CC_FAT	GO:0000329	0.607364
GOTERM_BP_FAT	GO:0006351	0.608723
GOTERM_BP_FAT	GO:0032989	0.612123
GOTERM_CC_FAT	GO:0005654	0.618327
GOTERM_CC_FAT	GO:0005654	0.618327
GOTERM_BP_FAT	GO:0019236	0.618974
GOTERM_BP_FAT	GO:0007346	0.620381
GOTERM_BP_FAT	GO:0007346	0.620381
GOTERM_BP_FAT	GO:0000956	0.620381
GOTERM_BP_FAT	GO:0032774	0.62052
GOTERM_BP_FAT	GO:0000075	0.624429
GOTERM_CC_FAT	GO:0005694	0.626203
GOTERM_BP_FAT	GO:0051169	0.626927
GOTERM_BP_FAT	GO:0006913	0.626927
GOTERM_CC_FAT	GO:0005783	0.629742
GOTERM_BP_FAT	GO:0046486	0.629772
GOTERM_BP_FAT	GO:0016310	0.63046
GOTERM_BP_FAT	GO:0008361	0.635775
GOTERM_BP_FAT	GO:0010604	0.636472
GOTERM_CC_FAT	GO:0044433	0.637625
GOTERM_BP_FAT	GO:0030001	0.639015
GOTERM_BP_FAT	GO:0006402	0.639015
GOTERM_MF_FAT	GO:0003779	0.643226
GOTERM_BP_FAT	GO:0045941	0.647621
GOTERM_CC_FAT	GO:0005856	0.648454
GOTERM_BP_FAT	GO:0043632	0.650348
GOTERM_CC_FAT	GO:0005626	0.650932
GOTERM_CC_FAT	GO:0005624	0.650932
GOTERM_BP_FAT	GO:0010628	0.654109
GOTERM_MF_FAT	GO:0070279	0.655746
GOTERM_MF_FAT	GO:0030170	0.655746
GOTERM_MF_FAT	GO:0008270	0.659498
GOTERM_BP_FAT	GO:0030433	0.65983
GOTERM_CC_FAT	GO:0031225	0.662685
GOTERM_BP_FAT	GO:0009266	0.665743
GOTERM_BP_FAT	GO:0006406	0.66604
GOTERM_CC_FAT	GO:0044432	0.676903
GOTERM_BP_FAT	GO:0051726	0.685501
GOTERM_MF_FAT	GO:0003924	0.690147
GOTERM_BP_FAT	GO:0044272	0.694988
GOTERM_BP_FAT	GO:0000096	0.695181
GOTERM_BP_FAT	GO:0006417	0.697553
GOTERM_BP_FAT	GO:0006487	0.706273
GOTERM_BP_FAT	GO:0009408	0.706431
GOTERM_BP_FAT	GO:0045935	0.709309
GOTERM_BP_FAT	GO:0051173	0.709309
GOTERM_CC_FAT	GO:0005933	0.71073
GOTERM_BP_FAT	GO:0032535	0.712727
GOTERM_MF_FAT	GO:0022890	0.71379
GOTERM_BP_FAT	GO:0009451	0.726664
GOTERM_BP_FAT	GO:0000279	0.727517
GOTERM_BP_FAT	GO:0007124	0.730596
GOTERM_BP_FAT	GO:0007568	0.730596
GOTERM_CC_FAT	GO:0031966	0.738424
GOTERM_CC_FAT	GO:0031966	0.738424
GOTERM_CC_FAT	GO:0005667	0.739929
GOTERM_MF_FAT	GO:0032561	0.740057
GOTERM_MF_FAT	GO:0005525	0.740057
GOTERM_MF_FAT	GO:0019001	0.740057
GOTERM_CC_FAT	GO:0005840	0.746623
GOTERM_BP_FAT	GO:0070585	0.756793
GOTERM_BP_FAT	GO:0006626	0.756793
GOTERM_MF_FAT	GO:0005096	0.762356
GOTERM_BP_FAT	GO:0009101	0.76287
GOTERM_BP_FAT	GO:0010608	0.763566
GOTERM_MF_FAT	GO:0043167	0.765223
GOTERM_CC_FAT	GO:0033279	0.766548
GOTERM_BP_FAT	GO:0016049	0.770434
GOTERM_BP_FAT	GO:0009100	0.770434
GOTERM_BP_FAT	GO:0006730	0.784972
GOTERM_MF_FAT	GO:0003677	0.786117
GOTERM_BP_FAT	GO:0007049	0.790397
GOTERM_MF_FAT	GO:0003735	0.790844
GOTERM_CC_FAT	GO:0044430	0.794478
GOTERM_BP_FAT	GO:0000278	0.79506
GOTERM_BP_FAT	GO:0000278	0.79506
GOTERM_MF_FAT	GO:0030695	0.805016
GOTERM_BP_FAT	GO:0032268	0.805918
GOTERM_CC_FAT	GO:0031975	0.808954
GOTERM_CC_FAT	GO:0031967	0.808954
GOTERM_CC_FAT	GO:0005576	0.814589
GOTERM_MF_FAT	GO:0043169	0.814685
GOTERM_BP_FAT	GO:0006397	0.818696
GOTERM_BP_FAT	GO:0009064	0.822045
GOTERM_MF_FAT	GO:0048037	0.822794
GOTERM_MF_FAT	GO:0030528	0.825988
GOTERM_BP_FAT	GO:0006888	0.829981
GOTERM_BP_FAT	GO:0006812	0.835269
GOTERM_BP_FAT	GO:0007569	0.842174
GOTERM_CC_FAT	GO:0005740	0.843659
GOTERM_CC_FAT	GO:0005740	0.843659
GOTERM_BP_FAT	GO:0065002	0.846664
GOTERM_CC_FAT	GO:0005935	0.852318
GOTERM_BP_FAT	GO:0006767	0.854426
GOTERM_BP_FAT	GO:0006399	0.868046
GOTERM_BP_FAT	GO:0006461	0.869043
GOTERM_BP_FAT	GO:0070271	0.869043
GOTERM_MF_FAT	GO:0070011	0.871134
GOTERM_BP_FAT	GO:0000749	0.871189
GOTERM_BP_FAT	GO:0006766	0.876371
GOTERM_BP_FAT	GO:0006732	0.880201
GOTERM_BP_FAT	GO:0016071	0.885641
GOTERM_BP_FAT	GO:0016071	0.885641
GOTERM_BP_FAT	GO:0006486	0.89079
GOTERM_BP_FAT	GO:0043413	0.89079
GOTERM_BP_FAT	GO:0070085	0.89079
GOTERM_CC_FAT	GO:0022625	0.891809
GOTERM_MF_FAT	GO:0060589	0.892116
GOTERM_CC_FAT	GO:0043232	0.892804
GOTERM_CC_FAT	GO:0043228	0.892804
GOTERM_BP_FAT	GO:0055085	0.89698
GOTERM_BP_FAT	GO:0006259	0.900238
GOTERM_BP_FAT	GO:0017038	0.901797
GOTERM_MF_FAT	GO:0008233	0.902584
GOTERM_MF_FAT	GO:0005083	0.905499
GOTERM_MF_FAT	GO:0046914	0.909974
GOTERM_BP_FAT	GO:0034637	0.911409
GOTERM_CC_FAT	GO:0031981	0.917666
GOTERM_MF_FAT	GO:0046872	0.927634
GOTERM_BP_FAT	GO:0000462	0.928346
GOTERM_BP_FAT	GO:0030490	0.934227
GOTERM_BP_FAT	GO:0044271	0.934702
GOTERM_CC_FAT	GO:0030529	0.944408
GOTERM_CC_FAT	GO:0044429	0.945836
GOTERM_BP_FAT	GO:0045333	0.947171
GOTERM_CC_FAT	GO:0044455	0.94762
GOTERM_CC_FAT	GO:0030684	0.94762
GOTERM_BP_FAT	GO:0051186	0.949852
GOTERM_BP_FAT	GO:0043933	0.954147
GOTERM_BP_FAT	GO:0043623	0.95476
GOTERM_BP_FAT	GO:0016051	0.955484
GOTERM_BP_FAT	GO:0034605	0.956546
GOTERM_MF_FAT	GO:0005198	0.959862
GOTERM_MF_FAT	GO:0008047	0.963236
GOTERM_BP_FAT	GO:0006006	0.965824
GOTERM_BP_FAT	GO:0009060	0.968728
GOTERM_MF_FAT	GO:0032553	0.970509
GOTERM_MF_FAT	GO:0032555	0.970509
GOTERM_BP_FAT	GO:0048285	0.972119
GOTERM_BP_FAT	GO:0034470	0.979084
GOTERM_MF_FAT	GO:0001883	0.979374
GOTERM_MF_FAT	GO:0017076	0.979451
GOTERM_MF_FAT	GO:0005524	0.979819
GOTERM_CC_FAT	GO:0005743	0.980366
GOTERM_CC_FAT	GO:0015934	0.980652
GOTERM_MF_FAT	GO:0032559	0.98071
GOTERM_BP_FAT	GO:0007067	0.981015
GOTERM_MF_FAT	GO:0001882	0.981528
GOTERM_BP_FAT	GO:0000087	0.982408
GOTERM_BP_FAT	GO:0015980	0.982408
GOTERM_BP_FAT	GO:0034660	0.98313
GOTERM_MF_FAT	GO:0004175	0.984975
GOTERM_BP_FAT	GO:0000747	0.985473
GOTERM_CC_FAT	GO:0019866	0.986021
GOTERM_BP_FAT	GO:0065003	0.986141
GOTERM_MF_FAT	GO:0030554	0.986896
GOTERM_BP_FAT	GO:0000280	0.987073
GOTERM_CC_FAT	GO:0043233	0.987105
GOTERM_CC_FAT	GO:0070013	0.987105
GOTERM_BP_FAT	GO:0019318	0.987337
GOTERM_BP_FAT	GO:0034621	0.988253
GOTERM_BP_FAT	GO:0016072	0.988767
GOTERM_BP_FAT	GO:0016072	0.988767
GOTERM_BP_FAT	GO:0000746	0.988969
GOTERM_CC_FAT	GO:0031974	0.991589
GOTERM_MF_FAT	GO:0000166	0.991813
GOTERM_BP_FAT	GO:0005996	0.993376
GOTERM_BP_FAT	GO:0055114	0.994689
GOTERM_CC_FAT	GO:0005739	0.995216
GOTERM_BP_FAT	GO:0042254	0.997811
GOTERM_BP_FAT	GO:0006091	0.997989
GOTERM_BP_FAT	GO:0006364	0.998505
GOTERM_BP_FAT	GO:0034622	0.998798
GOTERM_BP_FAT	GO:0022613	0.998829
GOTERM_CC_FAT	GO:0005730	0.999179
Annotation Cluster 2	Enrichment Score: 4.197836474970089
Annotation Cluster 3	Enrichment Score: 4.047339349599768
Annotation Cluster 4	Enrichment Score: 2.167568787886926
Annotation Cluster 5	Enrichment Score: 2.137495746041113
Annotation Cluster 6	Enrichment Score: 1.882864556348503
Annotation Cluster 7	Enrichment Score: 1.8703635852335585
Annotation Cluster 8	Enrichment Score: 1.6803046199041978
Annotation Cluster 9	Enrichment Score: 1.3307711609115611
Annotation Cluster 10	Enrichment Score: 1.2618127740204423
Annotation Cluster 11	Enrichment Score: 1.2478371670268529
Annotation Cluster 12	Enrichment Score: 1.2191720677670896
Annotation Cluster 13	Enrichment Score: 1.1426904845445298
Annotation Cluster 14	Enrichment Score: 1.0895525068676313
Annotation Cluster 15	Enrichment Score: 0.9900727473405447
Annotation Cluster 16	Enrichment Score: 0.975462881683699
Annotation Cluster 17	Enrichment Score: 0.8217807910833946
Annotation Cluster 18	Enrichment Score: 0.8184175022245894
Annotation Cluster 19	Enrichment Score: 0.8108477060107538
Annotation Cluster 20	Enrichment Score: 0.7421064737352108
Annotation Cluster 21	Enrichment Score: 0.7259883180639762
Annotation Cluster 22	Enrichment Score: 0.717126679801709
Annotation Cluster 23	Enrichment Score: 0.6651879706747763
Annotation Cluster 24	Enrichment Score: 0.6576837695475177
Annotation Cluster 25	Enrichment Score: 0.5876356171685412
Annotation Cluster 26	Enrichment Score: 0.5847986283479274
Annotation Cluster 27	Enrichment Score: 0.5627976748159504
Annotation Cluster 28	Enrichment Score: 0.5439919506578469
Annotation Cluster 29	Enrichment Score: 0.5413168332911913
Annotation Cluster 30	Enrichment Score: 0.47993592604001767
Annotation Cluster 31	Enrichment Score: 0.4664377467181088
Annotation Cluster 32	Enrichment Score: 0.46213225851610346
Annotation Cluster 33	Enrichment Score: 0.4436106343465261
Annotation Cluster 34	Enrichment Score: 0.4426717638667359
Annotation Cluster 35	Enrichment Score: 0.4285214001441978
Annotation Cluster 36	Enrichment Score: 0.4284998125790747
Annotation Cluster 37	Enrichment Score: 0.3822507102487617
Annotation Cluster 38	Enrichment Score: 0.3332677361197738
Annotation Cluster 39	Enrichment Score: 0.29352346731259293
Annotation Cluster 40	Enrichment Score: 0.2791215955684696
Annotation Cluster 41	Enrichment Score: 0.2708660168969121
Annotation Cluster 42	Enrichment Score: 0.26293464076026984
Annotation Cluster 43	Enrichment Score: 0.2545141725758695
Annotation Cluster 44	Enrichment Score: 0.24961228180117054
Annotation Cluster 45	Enrichment Score: 0.22846104990963614
Annotation Cluster 46	Enrichment Score: 0.22482500817772907
Annotation Cluster 47	Enrichment Score: 0.21107322157276434
Annotation Cluster 48	Enrichment Score: 0.20556471434220377
Annotation Cluster 49	Enrichment Score: 0.19984930238056578
Annotation Cluster 50	Enrichment Score: 0.19221113683129976
Annotation Cluster 51	Enrichment Score: 0.18403926349764385
Annotation Cluster 52	Enrichment Score: 0.1769934088395976
Annotation Cluster 53	Enrichment Score: 0.1578547393548865
Annotation Cluster 54	Enrichment Score: 0.1537993087046553
Annotation Cluster 55	Enrichment Score: 0.15019046362602734
Annotation Cluster 56	Enrichment Score: 0.13831583535321623
Annotation Cluster 57	Enrichment Score: 0.122377670235925
Annotation Cluster 58	Enrichment Score: 0.11296485393630516
Annotation Cluster 59	Enrichment Score: 0.11081995841762586
Annotation Cluster 60	Enrichment Score: 0.10928935612618615
Annotation Cluster 61	Enrichment Score: 0.10423620428721157
Annotation Cluster 62	Enrichment Score: 0.09304784334388817
Annotation Cluster 63	Enrichment Score: 0.09192069001342641
Annotation Cluster 64	Enrichment Score: 0.0887526182034987
Annotation Cluster 65	Enrichment Score: 0.06984695812998129
Annotation Cluster 66	Enrichment Score: 0.06419908557217638
Annotation Cluster 67	Enrichment Score: 0.026712795391358013
Annotation Cluster 68	Enrichment Score: 0.024874650568563722
Annotation Cluster 69	Enrichment Score: 0.009652996726625214
Annotation Cluster 70	Enrichment Score: 0.008753231329551928
Annotation Cluster 71	Enrichment Score: 0.007840775385012039
